# Supplementary material for: A platform for oncogenomic reporting and interpretation
Source: Nat Commun. 2022 Feb 9;13:756. doi: 10.1038/s41467-022-28348-y (PMC8828759; doi:10.1038/s41467-022-28348-y)
Supplement: Supplementary file 2 — Supplementary Data 1 [file 41467_2022_28348_MOESM2_ESM.xlsx]

## Sheet: Supplementary Data 1
Supplementary Data 1 List of the Pan-Cancer Genome Atlas samples from cBioportal.org that were analyzed with the PORI platform
PATIENT_ID	SAMPLE_ID	STUDY
TCGA-02-0001	TCGA-02-0001-01	GBM
TCGA-02-0003	TCGA-02-0003-01	GBM
TCGA-02-0006	TCGA-02-0006-01	GBM
TCGA-02-0007	TCGA-02-0007-01	GBM
TCGA-02-0009	TCGA-02-0009-01	GBM
TCGA-02-0010	TCGA-02-0010-01	GBM
TCGA-02-0011	TCGA-02-0011-01	GBM
TCGA-02-0014	TCGA-02-0014-01	GBM
TCGA-02-0015	TCGA-02-0015-01	GBM
TCGA-02-0016	TCGA-02-0016-01	GBM
TCGA-02-0021	TCGA-02-0021-01	GBM
TCGA-02-0023	TCGA-02-0023-01	GBM
TCGA-02-0024	TCGA-02-0024-01	GBM
TCGA-02-0025	TCGA-02-0025-01	GBM
TCGA-02-0026	TCGA-02-0026-01	GBM
TCGA-02-0027	TCGA-02-0027-01	GBM
TCGA-02-0028	TCGA-02-0028-01	GBM
TCGA-02-0033	TCGA-02-0033-01	GBM
TCGA-02-0034	TCGA-02-0034-01	GBM
TCGA-02-0037	TCGA-02-0037-01	GBM
TCGA-02-0038	TCGA-02-0038-01	GBM
TCGA-02-0039	TCGA-02-0039-01	GBM
TCGA-02-0043	TCGA-02-0043-01	GBM
TCGA-02-0046	TCGA-02-0046-01	GBM
TCGA-02-0047	TCGA-02-0047-01	GBM
TCGA-02-0048	TCGA-02-0048-01	GBM
TCGA-02-0051	TCGA-02-0051-01	GBM
TCGA-02-0052	TCGA-02-0052-01	GBM
TCGA-02-0054	TCGA-02-0054-01	GBM
TCGA-02-0055	TCGA-02-0055-01	GBM
TCGA-02-0057	TCGA-02-0057-01	GBM
TCGA-02-0058	TCGA-02-0058-01	GBM
TCGA-02-0059	TCGA-02-0059-01	GBM
TCGA-02-0060	TCGA-02-0060-01	GBM
TCGA-02-0064	TCGA-02-0064-01	GBM
TCGA-02-0068	TCGA-02-0068-01	GBM
TCGA-02-0069	TCGA-02-0069-01	GBM
TCGA-02-0070	TCGA-02-0070-01	GBM
TCGA-02-0071	TCGA-02-0071-01	GBM
TCGA-02-0074	TCGA-02-0074-01	GBM
TCGA-02-0075	TCGA-02-0075-01	GBM
TCGA-02-0079	TCGA-02-0079-01	GBM
TCGA-02-0080	TCGA-02-0080-01	GBM
TCGA-02-0083	TCGA-02-0083-01	GBM
TCGA-02-0084	TCGA-02-0084-01	GBM
TCGA-02-0085	TCGA-02-0085-01	GBM
TCGA-02-0086	TCGA-02-0086-01	GBM
TCGA-02-0087	TCGA-02-0087-01	GBM
TCGA-02-0089	TCGA-02-0089-01	GBM
TCGA-02-0099	TCGA-02-0099-01	GBM
TCGA-02-0102	TCGA-02-0102-01	GBM
TCGA-02-0104	TCGA-02-0104-01	GBM
TCGA-02-0106	TCGA-02-0106-01	GBM
TCGA-02-0107	TCGA-02-0107-01	GBM
TCGA-02-0111	TCGA-02-0111-01	GBM
TCGA-02-0113	TCGA-02-0113-01	GBM
TCGA-02-0114	TCGA-02-0114-01	GBM
TCGA-02-0115	TCGA-02-0115-01	GBM
TCGA-02-0116	TCGA-02-0116-01	GBM
TCGA-02-0258	TCGA-02-0258-01	GBM
TCGA-02-0260	TCGA-02-0260-01	GBM
TCGA-02-0266	TCGA-02-0266-01	GBM
TCGA-02-0269	TCGA-02-0269-01	GBM
TCGA-02-0271	TCGA-02-0271-01	GBM
TCGA-02-0281	TCGA-02-0281-01	GBM
TCGA-02-0285	TCGA-02-0285-01	GBM
TCGA-02-0289	TCGA-02-0289-01	GBM
TCGA-02-0290	TCGA-02-0290-01	GBM
TCGA-02-0317	TCGA-02-0317-01	GBM
TCGA-02-0321	TCGA-02-0321-01	GBM
TCGA-02-0324	TCGA-02-0324-01	GBM
TCGA-02-0325	TCGA-02-0325-01	GBM
TCGA-02-0326	TCGA-02-0326-01	GBM
TCGA-02-0330	TCGA-02-0330-01	GBM
TCGA-02-0332	TCGA-02-0332-01	GBM
TCGA-02-0333	TCGA-02-0333-01	GBM
TCGA-02-0337	TCGA-02-0337-01	GBM
TCGA-02-0338	TCGA-02-0338-01	GBM
TCGA-02-0339	TCGA-02-0339-01	GBM
TCGA-02-0422	TCGA-02-0422-01	GBM
TCGA-02-0430	TCGA-02-0430-01	GBM
TCGA-02-0432	TCGA-02-0432-01	GBM
TCGA-02-0440	TCGA-02-0440-01	GBM
TCGA-02-0446	TCGA-02-0446-01	GBM
TCGA-02-0451	TCGA-02-0451-01	GBM
TCGA-02-0456	TCGA-02-0456-01	GBM
TCGA-02-2466	TCGA-02-2466-01	GBM
TCGA-02-2470	TCGA-02-2470-01	GBM
TCGA-02-2483	TCGA-02-2483-01	GBM
TCGA-02-2485	TCGA-02-2485-01	GBM
TCGA-02-2486	TCGA-02-2486-01	GBM
TCGA-04-1331	TCGA-04-1331-01	OV
TCGA-04-1332	TCGA-04-1332-01	OV
TCGA-04-1335	TCGA-04-1335-01	OV
TCGA-04-1336	TCGA-04-1336-01	OV
TCGA-04-1337	TCGA-04-1337-01	OV
TCGA-04-1338	TCGA-04-1338-01	OV
TCGA-04-1341	TCGA-04-1341-01	OV
TCGA-04-1342	TCGA-04-1342-01	OV
TCGA-04-1343	TCGA-04-1343-01	OV
TCGA-04-1346	TCGA-04-1346-01	OV
TCGA-04-1347	TCGA-04-1347-01	OV
TCGA-04-1348	TCGA-04-1348-01	OV
TCGA-04-1349	TCGA-04-1349-01	OV
TCGA-04-1350	TCGA-04-1350-01	OV
TCGA-04-1351	TCGA-04-1351-01	OV
TCGA-04-1353	TCGA-04-1353-01	OV
TCGA-04-1356	TCGA-04-1356-01	OV
TCGA-04-1357	TCGA-04-1357-01	OV
TCGA-04-1360	TCGA-04-1360-01	OV
TCGA-04-1361	TCGA-04-1361-01	OV
TCGA-04-1362	TCGA-04-1362-01	OV
TCGA-04-1364	TCGA-04-1364-01	OV
TCGA-04-1365	TCGA-04-1365-01	OV
TCGA-04-1367	TCGA-04-1367-01	OV
TCGA-04-1369	TCGA-04-1369-01	OV
TCGA-04-1371	TCGA-04-1371-01	OV
TCGA-04-1514	TCGA-04-1514-01	OV
TCGA-04-1516	TCGA-04-1516-01	OV
TCGA-04-1517	TCGA-04-1517-01	OV
TCGA-04-1519	TCGA-04-1519-01	OV
TCGA-04-1525	TCGA-04-1525-01	OV
TCGA-04-1530	TCGA-04-1530-01	OV
TCGA-04-1536	TCGA-04-1536-01	OV
TCGA-04-1542	TCGA-04-1542-01	OV
TCGA-04-1638	TCGA-04-1638-01	OV
TCGA-04-1644	TCGA-04-1644-01	OV
TCGA-04-1646	TCGA-04-1646-01	OV
TCGA-04-1648	TCGA-04-1648-01	OV
TCGA-04-1649	TCGA-04-1649-01	OV
TCGA-04-1651	TCGA-04-1651-01	OV
TCGA-04-1652	TCGA-04-1652-01	OV
TCGA-04-1654	TCGA-04-1654-01	OV
TCGA-04-1655	TCGA-04-1655-01	OV
TCGA-06-0119	TCGA-06-0119-01	GBM
TCGA-06-0121	TCGA-06-0121-01	GBM
TCGA-06-0122	TCGA-06-0122-01	GBM
TCGA-06-0124	TCGA-06-0124-01	GBM
TCGA-06-0125	TCGA-06-0125-01	GBM
TCGA-06-0125	TCGA-06-0125-02	GBM
TCGA-06-0126	TCGA-06-0126-01	GBM
TCGA-06-0127	TCGA-06-0127-01	GBM
TCGA-06-0128	TCGA-06-0128-01	GBM
TCGA-06-0129	TCGA-06-0129-01	GBM
TCGA-06-0130	TCGA-06-0130-01	GBM
TCGA-06-0132	TCGA-06-0132-01	GBM
TCGA-06-0133	TCGA-06-0133-01	GBM
TCGA-06-0137	TCGA-06-0137-01	GBM
TCGA-06-0138	TCGA-06-0138-01	GBM
TCGA-06-0139	TCGA-06-0139-01	GBM
TCGA-06-0140	TCGA-06-0140-01	GBM
TCGA-06-0141	TCGA-06-0141-01	GBM
TCGA-06-0142	TCGA-06-0142-01	GBM
TCGA-06-0143	TCGA-06-0143-01	GBM
TCGA-06-0145	TCGA-06-0145-01	GBM
TCGA-06-0146	TCGA-06-0146-01	GBM
TCGA-06-0147	TCGA-06-0147-01	GBM
TCGA-06-0148	TCGA-06-0148-01	GBM
TCGA-06-0149	TCGA-06-0149-01	GBM
TCGA-06-0150	TCGA-06-0150-01	GBM
TCGA-06-0151	TCGA-06-0151-01	GBM
TCGA-06-0152	TCGA-06-0152-01	GBM
TCGA-06-0154	TCGA-06-0154-01	GBM
TCGA-06-0155	TCGA-06-0155-01	GBM
TCGA-06-0157	TCGA-06-0157-01	GBM
TCGA-06-0158	TCGA-06-0158-01	GBM
TCGA-06-0159	TCGA-06-0159-01	GBM
TCGA-06-0160	TCGA-06-0160-01	GBM
TCGA-06-0162	TCGA-06-0162-01	GBM
TCGA-06-0164	TCGA-06-0164-01	GBM
TCGA-06-0165	TCGA-06-0165-01	GBM
TCGA-06-0166	TCGA-06-0166-01	GBM
TCGA-06-0167	TCGA-06-0167-01	GBM
TCGA-06-0168	TCGA-06-0168-01	GBM
TCGA-06-0169	TCGA-06-0169-01	GBM
TCGA-06-0171	TCGA-06-0171-01	GBM
TCGA-06-0171	TCGA-06-0171-02	GBM
TCGA-06-0173	TCGA-06-0173-01	GBM
TCGA-06-0174	TCGA-06-0174-01	GBM
TCGA-06-0175	TCGA-06-0175-01	GBM
TCGA-06-0176	TCGA-06-0176-01	GBM
TCGA-06-0177	TCGA-06-0177-01	GBM
TCGA-06-0178	TCGA-06-0178-01	GBM
TCGA-06-0179	TCGA-06-0179-01	GBM
TCGA-06-0182	TCGA-06-0182-01	GBM
TCGA-06-0184	TCGA-06-0184-01	GBM
TCGA-06-0185	TCGA-06-0185-01	GBM
TCGA-06-0187	TCGA-06-0187-01	GBM
TCGA-06-0188	TCGA-06-0188-01	GBM
TCGA-06-0189	TCGA-06-0189-01	GBM
TCGA-06-0190	TCGA-06-0190-01	GBM
TCGA-06-0190	TCGA-06-0190-02	GBM
TCGA-06-0192	TCGA-06-0192-01	GBM
TCGA-06-0194	TCGA-06-0194-01	GBM
TCGA-06-0195	TCGA-06-0195-01	GBM
TCGA-06-0197	TCGA-06-0197-01	GBM
TCGA-06-0201	TCGA-06-0201-01	GBM
TCGA-06-0206	TCGA-06-0206-01	GBM
TCGA-06-0208	TCGA-06-0208-01	GBM
TCGA-06-0210	TCGA-06-0210-01	GBM
TCGA-06-0210	TCGA-06-0210-02	GBM
TCGA-06-0211	TCGA-06-0211-01	GBM
TCGA-06-0211	TCGA-06-0211-02	GBM
TCGA-06-0213	TCGA-06-0213-01	GBM
TCGA-06-0214	TCGA-06-0214-01	GBM
TCGA-06-0216	TCGA-06-0216-01	GBM
TCGA-06-0219	TCGA-06-0219-01	GBM
TCGA-06-0221	TCGA-06-0221-01	GBM
TCGA-06-0221	TCGA-06-0221-02	GBM
TCGA-06-0237	TCGA-06-0237-01	GBM
TCGA-06-0238	TCGA-06-0238-01	GBM
TCGA-06-0240	TCGA-06-0240-01	GBM
TCGA-06-0241	TCGA-06-0241-01	GBM
TCGA-06-0394	TCGA-06-0394-01	GBM
TCGA-06-0397	TCGA-06-0397-01	GBM
TCGA-06-0402	TCGA-06-0402-01	GBM
TCGA-06-0409	TCGA-06-0409-01	GBM
TCGA-06-0410	TCGA-06-0410-01	GBM
TCGA-06-0412	TCGA-06-0412-01	GBM
TCGA-06-0413	TCGA-06-0413-01	GBM
TCGA-06-0414	TCGA-06-0414-01	GBM
TCGA-06-0644	TCGA-06-0644-01	GBM
TCGA-06-0645	TCGA-06-0645-01	GBM
TCGA-06-0646	TCGA-06-0646-01	GBM
TCGA-06-0648	TCGA-06-0648-01	GBM
TCGA-06-0649	TCGA-06-0649-01	GBM
TCGA-06-0650	TCGA-06-0650-01	GBM
TCGA-06-0686	TCGA-06-0686-01	GBM
TCGA-06-0743	TCGA-06-0743-01	GBM
TCGA-06-0744	TCGA-06-0744-01	GBM
TCGA-06-0745	TCGA-06-0745-01	GBM
TCGA-06-0747	TCGA-06-0747-01	GBM
TCGA-06-0749	TCGA-06-0749-01	GBM
TCGA-06-0750	TCGA-06-0750-01	GBM
TCGA-06-0875	TCGA-06-0875-01	GBM
TCGA-06-0876	TCGA-06-0876-01	GBM
TCGA-06-0877	TCGA-06-0877-01	GBM
TCGA-06-0878	TCGA-06-0878-01	GBM
TCGA-06-0879	TCGA-06-0879-01	GBM
TCGA-06-0881	TCGA-06-0881-01	GBM
TCGA-06-0882	TCGA-06-0882-01	GBM
TCGA-06-0939	TCGA-06-0939-01	GBM
TCGA-06-1084	TCGA-06-1084-01	GBM
TCGA-06-1086	TCGA-06-1086-01	GBM
TCGA-06-1087	TCGA-06-1087-01	GBM
TCGA-06-1800	TCGA-06-1800-01	GBM
TCGA-06-1801	TCGA-06-1801-01	GBM
TCGA-06-1802	TCGA-06-1802-01	GBM
TCGA-06-1804	TCGA-06-1804-01	GBM
TCGA-06-1805	TCGA-06-1805-01	GBM
TCGA-06-1806	TCGA-06-1806-01	GBM
TCGA-06-2557	TCGA-06-2557-01	GBM
TCGA-06-2558	TCGA-06-2558-01	GBM
TCGA-06-2559	TCGA-06-2559-01	GBM
TCGA-06-2561	TCGA-06-2561-01	GBM
TCGA-06-2562	TCGA-06-2562-01	GBM
TCGA-06-2563	TCGA-06-2563-01	GBM
TCGA-06-2564	TCGA-06-2564-01	GBM
TCGA-06-2565	TCGA-06-2565-01	GBM
TCGA-06-2566	TCGA-06-2566-01	GBM
TCGA-06-2567	TCGA-06-2567-01	GBM
TCGA-06-2569	TCGA-06-2569-01	GBM
TCGA-06-2570	TCGA-06-2570-01	GBM
TCGA-06-5408	TCGA-06-5408-01	GBM
TCGA-06-5410	TCGA-06-5410-01	GBM
TCGA-06-5411	TCGA-06-5411-01	GBM
TCGA-06-5412	TCGA-06-5412-01	GBM
TCGA-06-5413	TCGA-06-5413-01	GBM
TCGA-06-5414	TCGA-06-5414-01	GBM
TCGA-06-5415	TCGA-06-5415-01	GBM
TCGA-06-5416	TCGA-06-5416-01	GBM
TCGA-06-5417	TCGA-06-5417-01	GBM
TCGA-06-5418	TCGA-06-5418-01	GBM
TCGA-06-5856	TCGA-06-5856-01	GBM
TCGA-06-5858	TCGA-06-5858-01	GBM
TCGA-06-5859	TCGA-06-5859-01	GBM
TCGA-06-6388	TCGA-06-6388-01	GBM
TCGA-06-6389	TCGA-06-6389-01	GBM
TCGA-06-6390	TCGA-06-6390-01	GBM
TCGA-06-6693	TCGA-06-6693-01	GBM
TCGA-06-6694	TCGA-06-6694-01	GBM
TCGA-06-6695	TCGA-06-6695-01	GBM
TCGA-06-6697	TCGA-06-6697-01	GBM
TCGA-06-6698	TCGA-06-6698-01	GBM
TCGA-06-6699	TCGA-06-6699-01	GBM
TCGA-06-6700	TCGA-06-6700-01	GBM
TCGA-06-6701	TCGA-06-6701-01	GBM
TCGA-06-A5U0	TCGA-06-A5U0-01	GBM
TCGA-06-A5U1	TCGA-06-A5U1-01	GBM
TCGA-06-A6S0	TCGA-06-A6S0-01	GBM
TCGA-06-A6S1	TCGA-06-A6S1-01	GBM
TCGA-06-A7TK	TCGA-06-A7TK-01	GBM
TCGA-06-A7TL	TCGA-06-A7TL-01	GBM
TCGA-08-0244	TCGA-08-0244-01	GBM
TCGA-08-0245	TCGA-08-0245-01	GBM
TCGA-08-0246	TCGA-08-0246-01	GBM
TCGA-08-0344	TCGA-08-0344-01	GBM
TCGA-08-0345	TCGA-08-0345-01	GBM
TCGA-08-0346	TCGA-08-0346-01	GBM
TCGA-08-0347	TCGA-08-0347-01	GBM
TCGA-08-0348	TCGA-08-0348-01	GBM
TCGA-08-0349	TCGA-08-0349-01	GBM
TCGA-08-0350	TCGA-08-0350-01	GBM
TCGA-08-0351	TCGA-08-0351-01	GBM
TCGA-08-0352	TCGA-08-0352-01	GBM
TCGA-08-0353	TCGA-08-0353-01	GBM
TCGA-08-0354	TCGA-08-0354-01	GBM
TCGA-08-0355	TCGA-08-0355-01	GBM
TCGA-08-0356	TCGA-08-0356-01	GBM
TCGA-08-0357	TCGA-08-0357-01	GBM
TCGA-08-0358	TCGA-08-0358-01	GBM
TCGA-08-0359	TCGA-08-0359-01	GBM
TCGA-08-0375	TCGA-08-0375-01	GBM
TCGA-08-0380	TCGA-08-0380-01	GBM
TCGA-08-0386	TCGA-08-0386-01	GBM
TCGA-08-0389	TCGA-08-0389-01	GBM
TCGA-08-0390	TCGA-08-0390-01	GBM
TCGA-08-0392	TCGA-08-0392-01	GBM
TCGA-08-0509	TCGA-08-0509-01	GBM
TCGA-08-0510	TCGA-08-0510-01	GBM
TCGA-08-0512	TCGA-08-0512-01	GBM
TCGA-08-0514	TCGA-08-0514-01	GBM
TCGA-08-0516	TCGA-08-0516-01	GBM
TCGA-08-0517	TCGA-08-0517-01	GBM
TCGA-08-0518	TCGA-08-0518-01	GBM
TCGA-08-0520	TCGA-08-0520-01	GBM
TCGA-08-0521	TCGA-08-0521-01	GBM
TCGA-08-0524	TCGA-08-0524-01	GBM
TCGA-08-0525	TCGA-08-0525-01	GBM
TCGA-08-0529	TCGA-08-0529-01	GBM
TCGA-08-0531	TCGA-08-0531-01	GBM
TCGA-09-0364	TCGA-09-0364-01	OV
TCGA-09-0365	TCGA-09-0365-01	OV
TCGA-09-0366	TCGA-09-0366-01	OV
TCGA-09-0367	TCGA-09-0367-01	OV
TCGA-09-0369	TCGA-09-0369-01	OV
TCGA-09-1659	TCGA-09-1659-01	OV
TCGA-09-1661	TCGA-09-1661-01	OV
TCGA-09-1662	TCGA-09-1662-01	OV
TCGA-09-1664	TCGA-09-1664-01	OV
TCGA-09-1665	TCGA-09-1665-01	OV
TCGA-09-1666	TCGA-09-1666-01	OV
TCGA-09-1667	TCGA-09-1667-01	OV
TCGA-09-1668	TCGA-09-1668-01	OV
TCGA-09-1669	TCGA-09-1669-01	OV
TCGA-09-1670	TCGA-09-1670-01	OV
TCGA-09-1672	TCGA-09-1672-01	OV
TCGA-09-1673	TCGA-09-1673-01	OV
TCGA-09-1674	TCGA-09-1674-01	OV
TCGA-09-1675	TCGA-09-1675-01	OV
TCGA-09-2043	TCGA-09-2043-01	OV
TCGA-09-2044	TCGA-09-2044-01	OV
TCGA-09-2045	TCGA-09-2045-01	OV
TCGA-09-2049	TCGA-09-2049-01	OV
TCGA-09-2050	TCGA-09-2050-01	OV
TCGA-09-2051	TCGA-09-2051-01	OV
TCGA-09-2053	TCGA-09-2053-01	OV
TCGA-09-2054	TCGA-09-2054-01	OV
TCGA-09-2055	TCGA-09-2055-01	OV
TCGA-10-0925	TCGA-10-0925-01	OV
TCGA-10-0926	TCGA-10-0926-01	OV
TCGA-10-0927	TCGA-10-0927-01	OV
TCGA-10-0928	TCGA-10-0928-01	OV
TCGA-10-0930	TCGA-10-0930-01	OV
TCGA-10-0931	TCGA-10-0931-01	OV
TCGA-10-0933	TCGA-10-0933-01	OV
TCGA-10-0934	TCGA-10-0934-01	OV
TCGA-10-0935	TCGA-10-0935-01	OV
TCGA-10-0936	TCGA-10-0936-01	OV
TCGA-10-0937	TCGA-10-0937-01	OV
TCGA-10-0938	TCGA-10-0938-01	OV
TCGA-12-0615	TCGA-12-0615-01	GBM
TCGA-12-0616	TCGA-12-0616-01	GBM
TCGA-12-0618	TCGA-12-0618-01	GBM
TCGA-12-0619	TCGA-12-0619-01	GBM
TCGA-12-0620	TCGA-12-0620-01	GBM
TCGA-12-0654	TCGA-12-0654-01	GBM
TCGA-12-0656	TCGA-12-0656-01	GBM
TCGA-12-0657	TCGA-12-0657-01	GBM
TCGA-12-0662	TCGA-12-0662-01	GBM
TCGA-12-0670	TCGA-12-0670-01	GBM
TCGA-12-0688	TCGA-12-0688-01	GBM
TCGA-12-0691	TCGA-12-0691-01	GBM
TCGA-12-0692	TCGA-12-0692-01	GBM
TCGA-12-0703	TCGA-12-0703-01	GBM
TCGA-12-0707	TCGA-12-0707-01	GBM
TCGA-12-0769	TCGA-12-0769-01	GBM
TCGA-12-0772	TCGA-12-0772-01	GBM
TCGA-12-0773	TCGA-12-0773-01	GBM
TCGA-12-0775	TCGA-12-0775-01	GBM
TCGA-12-0776	TCGA-12-0776-01	GBM
TCGA-12-0778	TCGA-12-0778-01	GBM
TCGA-12-0780	TCGA-12-0780-01	GBM
TCGA-12-0818	TCGA-12-0818-01	GBM
TCGA-12-0819	TCGA-12-0819-01	GBM
TCGA-12-0820	TCGA-12-0820-01	GBM
TCGA-12-0821	TCGA-12-0821-01	GBM
TCGA-12-0822	TCGA-12-0822-01	GBM
TCGA-12-0826	TCGA-12-0826-01	GBM
TCGA-12-0827	TCGA-12-0827-01	GBM
TCGA-12-0828	TCGA-12-0828-01	GBM
TCGA-12-0829	TCGA-12-0829-01	GBM
TCGA-12-1088	TCGA-12-1088-01	GBM
TCGA-12-1089	TCGA-12-1089-01	GBM
TCGA-12-1090	TCGA-12-1090-01	GBM
TCGA-12-1091	TCGA-12-1091-01	GBM
TCGA-12-1092	TCGA-12-1092-01	GBM
TCGA-12-1093	TCGA-12-1093-01	GBM
TCGA-12-1094	TCGA-12-1094-01	GBM
TCGA-12-1095	TCGA-12-1095-01	GBM
TCGA-12-1096	TCGA-12-1096-01	GBM
TCGA-12-1097	TCGA-12-1097-01	GBM
TCGA-12-1098	TCGA-12-1098-01	GBM
TCGA-12-1099	TCGA-12-1099-01	GBM
TCGA-12-1597	TCGA-12-1597-01	GBM
TCGA-12-1598	TCGA-12-1598-01	GBM
TCGA-12-1599	TCGA-12-1599-01	GBM
TCGA-12-1600	TCGA-12-1600-01	GBM
TCGA-12-1602	TCGA-12-1602-01	GBM
TCGA-12-3644	TCGA-12-3644-01	GBM
TCGA-12-3646	TCGA-12-3646-01	GBM
TCGA-12-3648	TCGA-12-3648-01	GBM
TCGA-12-3649	TCGA-12-3649-01	GBM
TCGA-12-3650	TCGA-12-3650-01	GBM
TCGA-12-3651	TCGA-12-3651-01	GBM
TCGA-12-3652	TCGA-12-3652-01	GBM
TCGA-12-3653	TCGA-12-3653-01	GBM
TCGA-12-5295	TCGA-12-5295-01	GBM
TCGA-12-5299	TCGA-12-5299-01	GBM
TCGA-12-5301	TCGA-12-5301-01	GBM
TCGA-13-0714	TCGA-13-0714-01	OV
TCGA-13-0717	TCGA-13-0717-01	OV
TCGA-13-0720	TCGA-13-0720-01	OV
TCGA-13-0723	TCGA-13-0723-01	OV
TCGA-13-0724	TCGA-13-0724-01	OV
TCGA-13-0725	TCGA-13-0725-01	OV
TCGA-13-0726	TCGA-13-0726-01	OV
TCGA-13-0727	TCGA-13-0727-01	OV
TCGA-13-0730	TCGA-13-0730-01	OV
TCGA-13-0751	TCGA-13-0751-01	OV
TCGA-13-0755	TCGA-13-0755-01	OV
TCGA-13-0757	TCGA-13-0757-01	OV
TCGA-13-0758	TCGA-13-0758-01	OV
TCGA-13-0760	TCGA-13-0760-01	OV
TCGA-13-0761	TCGA-13-0761-01	OV
TCGA-13-0762	TCGA-13-0762-01	OV
TCGA-13-0764	TCGA-13-0764-01	OV
TCGA-13-0765	TCGA-13-0765-01	OV
TCGA-13-0766	TCGA-13-0766-01	OV
TCGA-13-0768	TCGA-13-0768-01	OV
TCGA-13-0791	TCGA-13-0791-01	OV
TCGA-13-0792	TCGA-13-0792-01	OV
TCGA-13-0793	TCGA-13-0793-01	OV
TCGA-13-0794	TCGA-13-0794-01	OV
TCGA-13-0795	TCGA-13-0795-01	OV
TCGA-13-0797	TCGA-13-0797-01	OV
TCGA-13-0799	TCGA-13-0799-01	OV
TCGA-13-0800	TCGA-13-0800-01	OV
TCGA-13-0801	TCGA-13-0801-01	OV
TCGA-13-0802	TCGA-13-0802-01	OV
TCGA-13-0803	TCGA-13-0803-01	OV
TCGA-13-0804	TCGA-13-0804-01	OV
TCGA-13-0805	TCGA-13-0805-01	OV
TCGA-13-0807	TCGA-13-0807-01	OV
TCGA-13-0883	TCGA-13-0883-01	OV
TCGA-13-0884	TCGA-13-0884-01	OV
TCGA-13-0885	TCGA-13-0885-01	OV
TCGA-13-0886	TCGA-13-0886-01	OV
TCGA-13-0887	TCGA-13-0887-01	OV
TCGA-13-0888	TCGA-13-0888-01	OV
TCGA-13-0889	TCGA-13-0889-01	OV
TCGA-13-0890	TCGA-13-0890-01	OV
TCGA-13-0891	TCGA-13-0891-01	OV
TCGA-13-0893	TCGA-13-0893-01	OV
TCGA-13-0894	TCGA-13-0894-01	OV
TCGA-13-0897	TCGA-13-0897-01	OV
TCGA-13-0899	TCGA-13-0899-01	OV
TCGA-13-0900	TCGA-13-0900-01	OV
TCGA-13-0901	TCGA-13-0901-01	OV
TCGA-13-0903	TCGA-13-0903-01	OV
TCGA-13-0904	TCGA-13-0904-01	OV
TCGA-13-0905	TCGA-13-0905-01	OV
TCGA-13-0906	TCGA-13-0906-01	OV
TCGA-13-0908	TCGA-13-0908-01	OV
TCGA-13-0910	TCGA-13-0910-01	OV
TCGA-13-0911	TCGA-13-0911-01	OV
TCGA-13-0912	TCGA-13-0912-01	OV
TCGA-13-0913	TCGA-13-0913-01	OV
TCGA-13-0916	TCGA-13-0916-01	OV
TCGA-13-0919	TCGA-13-0919-01	OV
TCGA-13-0920	TCGA-13-0920-01	OV
TCGA-13-0921	TCGA-13-0921-01	OV
TCGA-13-0923	TCGA-13-0923-01	OV
TCGA-13-0924	TCGA-13-0924-01	OV
TCGA-13-1403	TCGA-13-1403-01	OV
TCGA-13-1404	TCGA-13-1404-01	OV
TCGA-13-1405	TCGA-13-1405-01	OV
TCGA-13-1407	TCGA-13-1407-01	OV
TCGA-13-1408	TCGA-13-1408-01	OV
TCGA-13-1409	TCGA-13-1409-01	OV
TCGA-13-1410	TCGA-13-1410-01	OV
TCGA-13-1411	TCGA-13-1411-01	OV
TCGA-13-1412	TCGA-13-1412-01	OV
TCGA-13-1477	TCGA-13-1477-01	OV
TCGA-13-1481	TCGA-13-1481-01	OV
TCGA-13-1482	TCGA-13-1482-01	OV
TCGA-13-1483	TCGA-13-1483-01	OV
TCGA-13-1484	TCGA-13-1484-01	OV
TCGA-13-1485	TCGA-13-1485-01	OV
TCGA-13-1487	TCGA-13-1487-01	OV
TCGA-13-1488	TCGA-13-1488-01	OV
TCGA-13-1489	TCGA-13-1489-01	OV
TCGA-13-1491	TCGA-13-1491-01	OV
TCGA-13-1492	TCGA-13-1492-01	OV
TCGA-13-1494	TCGA-13-1494-01	OV
TCGA-13-1495	TCGA-13-1495-01	OV
TCGA-13-1496	TCGA-13-1496-01	OV
TCGA-13-1497	TCGA-13-1497-01	OV
TCGA-13-1498	TCGA-13-1498-01	OV
TCGA-13-1499	TCGA-13-1499-01	OV
TCGA-13-1500	TCGA-13-1500-01	OV
TCGA-13-1501	TCGA-13-1501-01	OV
TCGA-13-1504	TCGA-13-1504-01	OV
TCGA-13-1505	TCGA-13-1505-01	OV
TCGA-13-1506	TCGA-13-1506-01	OV
TCGA-13-1507	TCGA-13-1507-01	OV
TCGA-13-1509	TCGA-13-1509-01	OV
TCGA-13-1510	TCGA-13-1510-01	OV
TCGA-13-1511	TCGA-13-1511-01	OV
TCGA-13-1512	TCGA-13-1512-01	OV
TCGA-13-1817	TCGA-13-1817-01	OV
TCGA-13-1819	TCGA-13-1819-01	OV
TCGA-13-2057	TCGA-13-2057-01	OV
TCGA-13-2059	TCGA-13-2059-01	OV
TCGA-13-2060	TCGA-13-2060-01	OV
TCGA-13-2061	TCGA-13-2061-01	OV
TCGA-13-2065	TCGA-13-2065-01	OV
TCGA-13-2066	TCGA-13-2066-01	OV
TCGA-13-2071	TCGA-13-2071-01	OV
TCGA-13-A5FT	TCGA-13-A5FT-01	OV
TCGA-13-A5FU	TCGA-13-A5FU-01	OV
TCGA-14-0736	TCGA-14-0736-01	GBM
TCGA-14-0740	TCGA-14-0740-01	GBM
TCGA-14-0781	TCGA-14-0781-01	GBM
TCGA-14-0783	TCGA-14-0783-01	GBM
TCGA-14-0786	TCGA-14-0786-01	GBM
TCGA-14-0787	TCGA-14-0787-01	GBM
TCGA-14-0789	TCGA-14-0789-01	GBM
TCGA-14-0790	TCGA-14-0790-01	GBM
TCGA-14-0812	TCGA-14-0812-01	GBM
TCGA-14-0813	TCGA-14-0813-01	GBM
TCGA-14-0817	TCGA-14-0817-01	GBM
TCGA-14-0862	TCGA-14-0862-01	GBM
TCGA-14-0865	TCGA-14-0865-01	GBM
TCGA-14-0866	TCGA-14-0866-01	GBM
TCGA-14-0867	TCGA-14-0867-01	GBM
TCGA-14-0871	TCGA-14-0871-01	GBM
TCGA-14-1034	TCGA-14-1034-01	GBM
TCGA-14-1034	TCGA-14-1034-02	GBM
TCGA-14-1037	TCGA-14-1037-01	GBM
TCGA-14-1043	TCGA-14-1043-01	GBM
TCGA-14-1395	TCGA-14-1395-01	GBM
TCGA-14-1396	TCGA-14-1396-01	GBM
TCGA-14-1401	TCGA-14-1401-01	GBM
TCGA-14-1402	TCGA-14-1402-01	GBM
TCGA-14-1450	TCGA-14-1450-01	GBM
TCGA-14-1451	TCGA-14-1451-01	GBM
TCGA-14-1452	TCGA-14-1452-01	GBM
TCGA-14-1453	TCGA-14-1453-01	GBM
TCGA-14-1454	TCGA-14-1454-01	GBM
TCGA-14-1455	TCGA-14-1455-01	GBM
TCGA-14-1456	TCGA-14-1456-01	GBM
TCGA-14-1458	TCGA-14-1458-01	GBM
TCGA-14-1459	TCGA-14-1459-01	GBM
TCGA-14-1794	TCGA-14-1794-01	GBM
TCGA-14-1795	TCGA-14-1795-01	GBM
TCGA-14-1821	TCGA-14-1821-01	GBM
TCGA-14-1823	TCGA-14-1823-01	GBM
TCGA-14-1825	TCGA-14-1825-01	GBM
TCGA-14-1827	TCGA-14-1827-01	GBM
TCGA-14-1829	TCGA-14-1829-01	GBM
TCGA-14-2554	TCGA-14-2554-01	GBM
TCGA-14-2555	TCGA-14-2555-01	GBM
TCGA-14-3476	TCGA-14-3476-01	GBM
TCGA-14-3477	TCGA-14-3477-01	GBM
TCGA-14-4157	TCGA-14-4157-01	GBM
TCGA-15-0742	TCGA-15-0742-01	GBM
TCGA-15-1444	TCGA-15-1444-01	GBM
TCGA-15-1446	TCGA-15-1446-01	GBM
TCGA-15-1447	TCGA-15-1447-01	GBM
TCGA-15-1449	TCGA-15-1449-01	GBM
TCGA-16-0846	TCGA-16-0846-01	GBM
TCGA-16-0848	TCGA-16-0848-01	GBM
TCGA-16-0849	TCGA-16-0849-01	GBM
TCGA-16-0850	TCGA-16-0850-01	GBM
TCGA-16-0861	TCGA-16-0861-01	GBM
TCGA-16-1045	TCGA-16-1045-01	GBM
TCGA-16-1047	TCGA-16-1047-01	GBM
TCGA-16-1048	TCGA-16-1048-01	GBM
TCGA-16-1055	TCGA-16-1055-01	GBM
TCGA-16-1056	TCGA-16-1056-01	GBM
TCGA-16-1060	TCGA-16-1060-01	GBM
TCGA-16-1062	TCGA-16-1062-01	GBM
TCGA-16-1063	TCGA-16-1063-01	GBM
TCGA-16-1460	TCGA-16-1460-01	GBM
TCGA-18-3406	TCGA-18-3406-01	LUSC
TCGA-18-3407	TCGA-18-3407-01	LUSC
TCGA-18-3408	TCGA-18-3408-01	LUSC
TCGA-18-3410	TCGA-18-3410-01	LUSC
TCGA-18-3411	TCGA-18-3411-01	LUSC
TCGA-18-3412	TCGA-18-3412-01	LUSC
TCGA-18-3414	TCGA-18-3414-01	LUSC
TCGA-18-3415	TCGA-18-3415-01	LUSC
TCGA-18-3416	TCGA-18-3416-01	LUSC
TCGA-18-3417	TCGA-18-3417-01	LUSC
TCGA-18-3419	TCGA-18-3419-01	LUSC
TCGA-18-3421	TCGA-18-3421-01	LUSC
TCGA-18-4083	TCGA-18-4083-01	LUSC
TCGA-18-4086	TCGA-18-4086-01	LUSC
TCGA-18-4721	TCGA-18-4721-01	LUSC
TCGA-18-5592	TCGA-18-5592-01	LUSC
TCGA-19-0955	TCGA-19-0955-01	GBM
TCGA-19-0957	TCGA-19-0957-01	GBM
TCGA-19-0960	TCGA-19-0960-01	GBM
TCGA-19-0962	TCGA-19-0962-01	GBM
TCGA-19-0963	TCGA-19-0963-01	GBM
TCGA-19-0964	TCGA-19-0964-01	GBM
TCGA-19-1385	TCGA-19-1385-01	GBM
TCGA-19-1386	TCGA-19-1386-01	GBM
TCGA-19-1387	TCGA-19-1387-01	GBM
TCGA-19-1388	TCGA-19-1388-01	GBM
TCGA-19-1389	TCGA-19-1389-01	GBM
TCGA-19-1390	TCGA-19-1390-01	GBM
TCGA-19-1392	TCGA-19-1392-01	GBM
TCGA-19-1786	TCGA-19-1786-01	GBM
TCGA-19-1787	TCGA-19-1787-01	GBM
TCGA-19-1789	TCGA-19-1789-01	GBM
TCGA-19-1790	TCGA-19-1790-01	GBM
TCGA-19-1791	TCGA-19-1791-01	GBM
TCGA-19-2619	TCGA-19-2619-01	GBM
TCGA-19-2620	TCGA-19-2620-01	GBM
TCGA-19-2621	TCGA-19-2621-01	GBM
TCGA-19-2623	TCGA-19-2623-01	GBM
TCGA-19-2624	TCGA-19-2624-01	GBM
TCGA-19-2625	TCGA-19-2625-01	GBM
TCGA-19-2629	TCGA-19-2629-01	GBM
TCGA-19-2631	TCGA-19-2631-01	GBM
TCGA-19-4065	TCGA-19-4065-01	GBM
TCGA-19-4068	TCGA-19-4068-01	GBM
TCGA-19-5947	TCGA-19-5947-01	GBM
TCGA-19-5950	TCGA-19-5950-01	GBM
TCGA-19-5951	TCGA-19-5951-01	GBM
TCGA-19-5952	TCGA-19-5952-01	GBM
TCGA-19-5953	TCGA-19-5953-01	GBM
TCGA-19-5954	TCGA-19-5954-01	GBM
TCGA-19-5955	TCGA-19-5955-01	GBM
TCGA-19-5956	TCGA-19-5956-01	GBM
TCGA-19-5958	TCGA-19-5958-01	GBM
TCGA-19-5959	TCGA-19-5959-01	GBM
TCGA-19-5960	TCGA-19-5960-01	GBM
TCGA-19-A60I	TCGA-19-A60I-01	GBM
TCGA-19-A6J4	TCGA-19-A6J4-01	GBM
TCGA-19-A6J5	TCGA-19-A6J5-01	GBM
TCGA-20-0987	TCGA-20-0987-01	OV
TCGA-20-0990	TCGA-20-0990-01	OV
TCGA-20-0991	TCGA-20-0991-01	OV
TCGA-20-0996	TCGA-20-0996-01	OV
TCGA-20-1682	TCGA-20-1682-01	OV
TCGA-20-1683	TCGA-20-1683-01	OV
TCGA-20-1684	TCGA-20-1684-01	OV
TCGA-20-1685	TCGA-20-1685-01	OV
TCGA-20-1686	TCGA-20-1686-01	OV
TCGA-20-1687	TCGA-20-1687-01	OV
TCGA-21-1071	TCGA-21-1071-01	LUSC
TCGA-21-1072	TCGA-21-1072-01	LUSC
TCGA-21-1075	TCGA-21-1075-01	LUSC
TCGA-21-1076	TCGA-21-1076-01	LUSC
TCGA-21-1079	TCGA-21-1079-01	LUSC
TCGA-21-1080	TCGA-21-1080-01	LUSC
TCGA-21-1081	TCGA-21-1081-01	LUSC
TCGA-21-1082	TCGA-21-1082-01	LUSC
TCGA-21-5782	TCGA-21-5782-01	LUSC
TCGA-21-5783	TCGA-21-5783-01	LUSC
TCGA-21-5784	TCGA-21-5784-01	LUSC
TCGA-21-5786	TCGA-21-5786-01	LUSC
TCGA-21-5787	TCGA-21-5787-01	LUSC
TCGA-22-0940	TCGA-22-0940-01	LUSC
TCGA-22-0944	TCGA-22-0944-01	LUSC
TCGA-22-1000	TCGA-22-1000-01	LUSC
TCGA-22-1002	TCGA-22-1002-01	LUSC
TCGA-22-1005	TCGA-22-1005-01	LUSC
TCGA-22-1011	TCGA-22-1011-01	LUSC
TCGA-22-1012	TCGA-22-1012-01	LUSC
TCGA-22-1016	TCGA-22-1016-01	LUSC
TCGA-22-1017	TCGA-22-1017-01	LUSC
TCGA-22-4591	TCGA-22-4591-01	LUSC
TCGA-22-4593	TCGA-22-4593-01	LUSC
TCGA-22-4594	TCGA-22-4594-01	LUSC
TCGA-22-4595	TCGA-22-4595-01	LUSC
TCGA-22-4596	TCGA-22-4596-01	LUSC
TCGA-22-4599	TCGA-22-4599-01	LUSC
TCGA-22-4601	TCGA-22-4601-01	LUSC
TCGA-22-4604	TCGA-22-4604-01	LUSC
TCGA-22-4605	TCGA-22-4605-01	LUSC
TCGA-22-4607	TCGA-22-4607-01	LUSC
TCGA-22-4609	TCGA-22-4609-01	LUSC
TCGA-22-4613	TCGA-22-4613-01	LUSC
TCGA-22-5471	TCGA-22-5471-01	LUSC
TCGA-22-5472	TCGA-22-5472-01	LUSC
TCGA-22-5473	TCGA-22-5473-01	LUSC
TCGA-22-5474	TCGA-22-5474-01	LUSC
TCGA-22-5477	TCGA-22-5477-01	LUSC
TCGA-22-5478	TCGA-22-5478-01	LUSC
TCGA-22-5479	TCGA-22-5479-01	LUSC
TCGA-22-5480	TCGA-22-5480-01	LUSC
TCGA-22-5481	TCGA-22-5481-01	LUSC
TCGA-22-5482	TCGA-22-5482-01	LUSC
TCGA-22-5483	TCGA-22-5483-01	LUSC
TCGA-22-5485	TCGA-22-5485-01	LUSC
TCGA-22-5489	TCGA-22-5489-01	LUSC
TCGA-22-5491	TCGA-22-5491-01	LUSC
TCGA-22-5492	TCGA-22-5492-01	LUSC
TCGA-22-A5C4	TCGA-22-A5C4-01	LUSC
TCGA-23-1021	TCGA-23-1021-01	OV
TCGA-23-1022	TCGA-23-1022-01	OV
TCGA-23-1023	TCGA-23-1023-01	OV
TCGA-23-1024	TCGA-23-1024-01	OV
TCGA-23-1026	TCGA-23-1026-01	OV
TCGA-23-1027	TCGA-23-1027-01	OV
TCGA-23-1028	TCGA-23-1028-01	OV
TCGA-23-1029	TCGA-23-1029-01	OV
TCGA-23-1030	TCGA-23-1030-01	OV
TCGA-23-1031	TCGA-23-1031-01	OV
TCGA-23-1032	TCGA-23-1032-01	OV
TCGA-23-1109	TCGA-23-1109-01	OV
TCGA-23-1110	TCGA-23-1110-01	OV
TCGA-23-1111	TCGA-23-1111-01	OV
TCGA-23-1113	TCGA-23-1113-01	OV
TCGA-23-1114	TCGA-23-1114-01	OV
TCGA-23-1116	TCGA-23-1116-01	OV
TCGA-23-1117	TCGA-23-1117-01	OV
TCGA-23-1118	TCGA-23-1118-01	OV
TCGA-23-1119	TCGA-23-1119-01	OV
TCGA-23-1120	TCGA-23-1120-01	OV
TCGA-23-1121	TCGA-23-1121-01	OV
TCGA-23-1122	TCGA-23-1122-01	OV
TCGA-23-1123	TCGA-23-1123-01	OV
TCGA-23-1124	TCGA-23-1124-01	OV
TCGA-23-1809	TCGA-23-1809-01	OV
TCGA-23-2072	TCGA-23-2072-01	OV
TCGA-23-2077	TCGA-23-2077-01	OV
TCGA-23-2078	TCGA-23-2078-01	OV
TCGA-23-2079	TCGA-23-2079-01	OV
TCGA-23-2081	TCGA-23-2081-01	OV
TCGA-23-2084	TCGA-23-2084-01	OV
TCGA-23-2641	TCGA-23-2641-01	OV
TCGA-23-2643	TCGA-23-2643-01	OV
TCGA-23-2645	TCGA-23-2645-01	OV
TCGA-23-2647	TCGA-23-2647-01	OV
TCGA-23-2649	TCGA-23-2649-01	OV
TCGA-24-0966	TCGA-24-0966-01	OV
TCGA-24-0968	TCGA-24-0968-01	OV
TCGA-24-0970	TCGA-24-0970-01	OV
TCGA-24-0975	TCGA-24-0975-01	OV
TCGA-24-0979	TCGA-24-0979-01	OV
TCGA-24-0980	TCGA-24-0980-01	OV
TCGA-24-0982	TCGA-24-0982-01	OV
TCGA-24-1103	TCGA-24-1103-01	OV
TCGA-24-1104	TCGA-24-1104-01	OV
TCGA-24-1105	TCGA-24-1105-01	OV
TCGA-24-1413	TCGA-24-1413-01	OV
TCGA-24-1416	TCGA-24-1416-01	OV
TCGA-24-1417	TCGA-24-1417-01	OV
TCGA-24-1418	TCGA-24-1418-01	OV
TCGA-24-1419	TCGA-24-1419-01	OV
TCGA-24-1422	TCGA-24-1422-01	OV
TCGA-24-1423	TCGA-24-1423-01	OV
TCGA-24-1424	TCGA-24-1424-01	OV
TCGA-24-1425	TCGA-24-1425-01	OV
TCGA-24-1426	TCGA-24-1426-01	OV
TCGA-24-1427	TCGA-24-1427-01	OV
TCGA-24-1428	TCGA-24-1428-01	OV
TCGA-24-1430	TCGA-24-1430-01	OV
TCGA-24-1431	TCGA-24-1431-01	OV
TCGA-24-1434	TCGA-24-1434-01	OV
TCGA-24-1435	TCGA-24-1435-01	OV
TCGA-24-1436	TCGA-24-1436-01	OV
TCGA-24-1463	TCGA-24-1463-01	OV
TCGA-24-1464	TCGA-24-1464-01	OV
TCGA-24-1466	TCGA-24-1466-01	OV
TCGA-24-1467	TCGA-24-1467-01	OV
TCGA-24-1469	TCGA-24-1469-01	OV
TCGA-24-1470	TCGA-24-1470-01	OV
TCGA-24-1471	TCGA-24-1471-01	OV
TCGA-24-1474	TCGA-24-1474-01	OV
TCGA-24-1544	TCGA-24-1544-01	OV
TCGA-24-1545	TCGA-24-1545-01	OV
TCGA-24-1546	TCGA-24-1546-01	OV
TCGA-24-1548	TCGA-24-1548-01	OV
TCGA-24-1549	TCGA-24-1549-01	OV
TCGA-24-1550	TCGA-24-1550-01	OV
TCGA-24-1551	TCGA-24-1551-01	OV
TCGA-24-1552	TCGA-24-1552-01	OV
TCGA-24-1553	TCGA-24-1553-01	OV
TCGA-24-1555	TCGA-24-1555-01	OV
TCGA-24-1556	TCGA-24-1556-01	OV
TCGA-24-1557	TCGA-24-1557-01	OV
TCGA-24-1558	TCGA-24-1558-01	OV
TCGA-24-1560	TCGA-24-1560-01	OV
TCGA-24-1562	TCGA-24-1562-01	OV
TCGA-24-1563	TCGA-24-1563-01	OV
TCGA-24-1564	TCGA-24-1564-01	OV
TCGA-24-1565	TCGA-24-1565-01	OV
TCGA-24-1567	TCGA-24-1567-01	OV
TCGA-24-1603	TCGA-24-1603-01	OV
TCGA-24-1604	TCGA-24-1604-01	OV
TCGA-24-1614	TCGA-24-1614-01	OV
TCGA-24-1616	TCGA-24-1616-01	OV
TCGA-24-1842	TCGA-24-1842-01	OV
TCGA-24-1843	TCGA-24-1843-01	OV
TCGA-24-1844	TCGA-24-1844-01	OV
TCGA-24-1845	TCGA-24-1845-01	OV
TCGA-24-1846	TCGA-24-1846-01	OV
TCGA-24-1847	TCGA-24-1847-01	OV
TCGA-24-1849	TCGA-24-1849-01	OV
TCGA-24-1850	TCGA-24-1850-01	OV
TCGA-24-1852	TCGA-24-1852-01	OV
TCGA-24-1920	TCGA-24-1920-01	OV
TCGA-24-1923	TCGA-24-1923-01	OV
TCGA-24-1924	TCGA-24-1924-01	OV
TCGA-24-1927	TCGA-24-1927-01	OV
TCGA-24-1928	TCGA-24-1928-01	OV
TCGA-24-1930	TCGA-24-1930-01	OV
TCGA-24-2019	TCGA-24-2019-01	OV
TCGA-24-2020	TCGA-24-2020-01	OV
TCGA-24-2023	TCGA-24-2023-01	OV
TCGA-24-2024	TCGA-24-2024-01	OV
TCGA-24-2026	TCGA-24-2026-01	OV
TCGA-24-2027	TCGA-24-2027-01	OV
TCGA-24-2029	TCGA-24-2029-01	OV
TCGA-24-2030	TCGA-24-2030-01	OV
TCGA-24-2033	TCGA-24-2033-01	OV
TCGA-24-2035	TCGA-24-2035-01	OV
TCGA-24-2038	TCGA-24-2038-01	OV
TCGA-24-2254	TCGA-24-2254-01	OV
TCGA-24-2260	TCGA-24-2260-01	OV
TCGA-24-2261	TCGA-24-2261-01	OV
TCGA-24-2262	TCGA-24-2262-01	OV
TCGA-24-2267	TCGA-24-2267-01	OV
TCGA-24-2271	TCGA-24-2271-01	OV
TCGA-24-2280	TCGA-24-2280-01	OV
TCGA-24-2281	TCGA-24-2281-01	OV
TCGA-24-2288	TCGA-24-2288-01	OV
TCGA-24-2289	TCGA-24-2289-01	OV
TCGA-24-2290	TCGA-24-2290-01	OV
TCGA-24-2293	TCGA-24-2293-01	OV
TCGA-24-2295	TCGA-24-2295-01	OV
TCGA-24-2297	TCGA-24-2297-01	OV
TCGA-24-2298	TCGA-24-2298-01	OV
TCGA-25-1312	TCGA-25-1312-01	OV
TCGA-25-1313	TCGA-25-1313-01	OV
TCGA-25-1314	TCGA-25-1314-01	OV
TCGA-25-1315	TCGA-25-1315-01	OV
TCGA-25-1316	TCGA-25-1316-01	OV
TCGA-25-1317	TCGA-25-1317-01	OV
TCGA-25-1318	TCGA-25-1318-01	OV
TCGA-25-1319	TCGA-25-1319-01	OV
TCGA-25-1320	TCGA-25-1320-01	OV
TCGA-25-1321	TCGA-25-1321-01	OV
TCGA-25-1322	TCGA-25-1322-01	OV
TCGA-25-1323	TCGA-25-1323-01	OV
TCGA-25-1324	TCGA-25-1324-01	OV
TCGA-25-1326	TCGA-25-1326-01	OV
TCGA-25-1328	TCGA-25-1328-01	OV
TCGA-25-1329	TCGA-25-1329-01	OV
TCGA-25-1623	TCGA-25-1623-01	OV
TCGA-25-1625	TCGA-25-1625-01	OV
TCGA-25-1626	TCGA-25-1626-01	OV
TCGA-25-1627	TCGA-25-1627-01	OV
TCGA-25-1628	TCGA-25-1628-01	OV
TCGA-25-1630	TCGA-25-1630-01	OV
TCGA-25-1631	TCGA-25-1631-01	OV
TCGA-25-1632	TCGA-25-1632-01	OV
TCGA-25-1633	TCGA-25-1633-01	OV
TCGA-25-1634	TCGA-25-1634-01	OV
TCGA-25-1635	TCGA-25-1635-01	OV
TCGA-25-1870	TCGA-25-1870-01	OV
TCGA-25-1871	TCGA-25-1871-01	OV
TCGA-25-1877	TCGA-25-1877-01	OV
TCGA-25-1878	TCGA-25-1878-01	OV
TCGA-25-2042	TCGA-25-2042-01	OV
TCGA-25-2391	TCGA-25-2391-01	OV
TCGA-25-2392	TCGA-25-2392-01	OV
TCGA-25-2393	TCGA-25-2393-01	OV
TCGA-25-2396	TCGA-25-2396-01	OV
TCGA-25-2397	TCGA-25-2397-01	OV
TCGA-25-2398	TCGA-25-2398-01	OV
TCGA-25-2399	TCGA-25-2399-01	OV
TCGA-25-2400	TCGA-25-2400-01	OV
TCGA-25-2401	TCGA-25-2401-01	OV
TCGA-25-2404	TCGA-25-2404-01	OV
TCGA-25-2408	TCGA-25-2408-01	OV
TCGA-25-2409	TCGA-25-2409-01	OV
TCGA-26-1438	TCGA-26-1438-01	GBM
TCGA-26-1439	TCGA-26-1439-01	GBM
TCGA-26-1440	TCGA-26-1440-01	GBM
TCGA-26-1442	TCGA-26-1442-01	GBM
TCGA-26-1443	TCGA-26-1443-01	GBM
TCGA-26-1799	TCGA-26-1799-01	GBM
TCGA-26-5132	TCGA-26-5132-01	GBM
TCGA-26-5133	TCGA-26-5133-01	GBM
TCGA-26-5134	TCGA-26-5134-01	GBM
TCGA-26-5135	TCGA-26-5135-01	GBM
TCGA-26-5136	TCGA-26-5136-01	GBM
TCGA-26-5139	TCGA-26-5139-01	GBM
TCGA-26-6173	TCGA-26-6173-01	GBM
TCGA-26-6174	TCGA-26-6174-01	GBM
TCGA-26-A7UX	TCGA-26-A7UX-01	GBM
TCGA-27-1830	TCGA-27-1830-01	GBM
TCGA-27-1831	TCGA-27-1831-01	GBM
TCGA-27-1832	TCGA-27-1832-01	GBM
TCGA-27-1833	TCGA-27-1833-01	GBM
TCGA-27-1834	TCGA-27-1834-01	GBM
TCGA-27-1835	TCGA-27-1835-01	GBM
TCGA-27-1836	TCGA-27-1836-01	GBM
TCGA-27-1837	TCGA-27-1837-01	GBM
TCGA-27-1838	TCGA-27-1838-01	GBM
TCGA-27-2518	TCGA-27-2518-01	GBM
TCGA-27-2519	TCGA-27-2519-01	GBM
TCGA-27-2521	TCGA-27-2521-01	GBM
TCGA-27-2523	TCGA-27-2523-01	GBM
TCGA-27-2524	TCGA-27-2524-01	GBM
TCGA-27-2526	TCGA-27-2526-01	GBM
TCGA-27-2527	TCGA-27-2527-01	GBM
TCGA-27-2528	TCGA-27-2528-01	GBM
TCGA-28-1746	TCGA-28-1746-01	GBM
TCGA-28-1747	TCGA-28-1747-01	GBM
TCGA-28-1749	TCGA-28-1749-01	GBM
TCGA-28-1750	TCGA-28-1750-01	GBM
TCGA-28-1751	TCGA-28-1751-01	GBM
TCGA-28-1752	TCGA-28-1752-01	GBM
TCGA-28-1753	TCGA-28-1753-01	GBM
TCGA-28-1755	TCGA-28-1755-01	GBM
TCGA-28-1756	TCGA-28-1756-01	GBM
TCGA-28-1757	TCGA-28-1757-01	GBM
TCGA-28-2499	TCGA-28-2499-01	GBM
TCGA-28-2501	TCGA-28-2501-01	GBM
TCGA-28-2502	TCGA-28-2502-01	GBM
TCGA-28-2506	TCGA-28-2506-01	GBM
TCGA-28-2509	TCGA-28-2509-01	GBM
TCGA-28-2510	TCGA-28-2510-01	GBM
TCGA-28-2513	TCGA-28-2513-01	GBM
TCGA-28-2514	TCGA-28-2514-01	GBM
TCGA-28-5204	TCGA-28-5204-01	GBM
TCGA-28-5207	TCGA-28-5207-01	GBM
TCGA-28-5208	TCGA-28-5208-01	GBM
TCGA-28-5209	TCGA-28-5209-01	GBM
TCGA-28-5211	TCGA-28-5211-01	GBM
TCGA-28-5213	TCGA-28-5213-01	GBM
TCGA-28-5214	TCGA-28-5214-01	GBM
TCGA-28-5215	TCGA-28-5215-01	GBM
TCGA-28-5216	TCGA-28-5216-01	GBM
TCGA-28-5218	TCGA-28-5218-01	GBM
TCGA-28-5219	TCGA-28-5219-01	GBM
TCGA-28-5220	TCGA-28-5220-01	GBM
TCGA-28-6450	TCGA-28-6450-01	GBM
TCGA-29-1688	TCGA-29-1688-01	OV
TCGA-29-1690	TCGA-29-1690-01	OV
TCGA-29-1691	TCGA-29-1691-01	OV
TCGA-29-1692	TCGA-29-1692-01	OV
TCGA-29-1693	TCGA-29-1693-01	OV
TCGA-29-1694	TCGA-29-1694-01	OV
TCGA-29-1695	TCGA-29-1695-01	OV
TCGA-29-1696	TCGA-29-1696-01	OV
TCGA-29-1697	TCGA-29-1697-01	OV
TCGA-29-1698	TCGA-29-1698-01	OV
TCGA-29-1699	TCGA-29-1699-01	OV
TCGA-29-1701	TCGA-29-1701-01	OV
TCGA-29-1702	TCGA-29-1702-01	OV
TCGA-29-1703	TCGA-29-1703-01	OV
TCGA-29-1704	TCGA-29-1704-01	OV
TCGA-29-1705	TCGA-29-1705-01	OV
TCGA-29-1707	TCGA-29-1707-01	OV
TCGA-29-1710	TCGA-29-1710-01	OV
TCGA-29-1711	TCGA-29-1711-01	OV
TCGA-29-1761	TCGA-29-1761-01	OV
TCGA-29-1762	TCGA-29-1762-01	OV
TCGA-29-1763	TCGA-29-1763-01	OV
TCGA-29-1764	TCGA-29-1764-01	OV
TCGA-29-1766	TCGA-29-1766-01	OV
TCGA-29-1768	TCGA-29-1768-01	OV
TCGA-29-1769	TCGA-29-1769-01	OV
TCGA-29-1770	TCGA-29-1770-01	OV
TCGA-29-1771	TCGA-29-1771-01	OV
TCGA-29-1774	TCGA-29-1774-01	OV
TCGA-29-1775	TCGA-29-1775-01	OV
TCGA-29-1776	TCGA-29-1776-01	OV
TCGA-29-1777	TCGA-29-1777-01	OV
TCGA-29-1778	TCGA-29-1778-01	OV
TCGA-29-1781	TCGA-29-1781-01	OV
TCGA-29-1783	TCGA-29-1783-01	OV
TCGA-29-1784	TCGA-29-1784-01	OV
TCGA-29-1785	TCGA-29-1785-01	OV
TCGA-29-2425	TCGA-29-2425-01	OV
TCGA-29-2427	TCGA-29-2427-01	OV
TCGA-29-2428	TCGA-29-2428-01	OV
TCGA-29-2429	TCGA-29-2429-01	OV
TCGA-29-2431	TCGA-29-2431-01	OV
TCGA-29-2432	TCGA-29-2432-01	OV
TCGA-29-2434	TCGA-29-2434-01	OV
TCGA-29-2436	TCGA-29-2436-01	OV
TCGA-29-A5NZ	TCGA-29-A5NZ-01	OV
TCGA-2A-A8VL	TCGA-2A-A8VL-01	PRAD
TCGA-2A-A8VO	TCGA-2A-A8VO-01	PRAD
TCGA-2A-A8VT	TCGA-2A-A8VT-01	PRAD
TCGA-2A-A8VV	TCGA-2A-A8VV-01	PRAD
TCGA-2A-A8VX	TCGA-2A-A8VX-01	PRAD
TCGA-2A-A8W1	TCGA-2A-A8W1-01	PRAD
TCGA-2A-A8W3	TCGA-2A-A8W3-01	PRAD
TCGA-2A-AAYF	TCGA-2A-AAYF-01	PRAD
TCGA-2A-AAYO	TCGA-2A-AAYO-01	PRAD
TCGA-2A-AAYU	TCGA-2A-AAYU-01	PRAD
TCGA-2E-A9G8	TCGA-2E-A9G8-01	UCEC
TCGA-2F-A9KO	TCGA-2F-A9KO-01	BLCA
TCGA-2F-A9KP	TCGA-2F-A9KP-01	BLCA
TCGA-2F-A9KQ	TCGA-2F-A9KQ-01	BLCA
TCGA-2F-A9KR	TCGA-2F-A9KR-01	BLCA
TCGA-2F-A9KT	TCGA-2F-A9KT-01	BLCA
TCGA-2F-A9KW	TCGA-2F-A9KW-01	BLCA
TCGA-2G-AAEW	TCGA-2G-AAEW-01	TGCT
TCGA-2G-AAEX	TCGA-2G-AAEX-01	TGCT
TCGA-2G-AAF1	TCGA-2G-AAF1-01	TGCT
TCGA-2G-AAF4	TCGA-2G-AAF4-01	TGCT
TCGA-2G-AAF6	TCGA-2G-AAF6-01	TGCT
TCGA-2G-AAF8	TCGA-2G-AAF8-01	TGCT
TCGA-2G-AAFG	TCGA-2G-AAFG-01	TGCT
TCGA-2G-AAFH	TCGA-2G-AAFH-01	TGCT
TCGA-2G-AAFI	TCGA-2G-AAFI-01	TGCT
TCGA-2G-AAFJ	TCGA-2G-AAFJ-01	TGCT
TCGA-2G-AAFL	TCGA-2G-AAFL-01	TGCT
TCGA-2G-AAFM	TCGA-2G-AAFM-01	TGCT
TCGA-2G-AAFN	TCGA-2G-AAFN-01	TGCT
TCGA-2G-AAFO	TCGA-2G-AAFO-01	TGCT
TCGA-2G-AAFV	TCGA-2G-AAFV-01	TGCT
TCGA-2G-AAFY	TCGA-2G-AAFY-01	TGCT
TCGA-2G-AAFZ	TCGA-2G-AAFZ-01	TGCT
TCGA-2G-AAG0	TCGA-2G-AAG0-01	TGCT
TCGA-2G-AAG3	TCGA-2G-AAG3-01	TGCT
TCGA-2G-AAG5	TCGA-2G-AAG5-01	TGCT
TCGA-2G-AAG6	TCGA-2G-AAG6-01	TGCT
TCGA-2G-AAG7	TCGA-2G-AAG7-01	TGCT
TCGA-2G-AAG8	TCGA-2G-AAG8-01	TGCT
TCGA-2G-AAG9	TCGA-2G-AAG9-01	TGCT
TCGA-2G-AAGA	TCGA-2G-AAGA-01	TGCT
TCGA-2G-AAGC	TCGA-2G-AAGC-01	TGCT
TCGA-2G-AAGE	TCGA-2G-AAGE-01	TGCT
TCGA-2G-AAGF	TCGA-2G-AAGF-01	TGCT
TCGA-2G-AAGG	TCGA-2G-AAGG-01	TGCT
TCGA-2G-AAGI	TCGA-2G-AAGI-01	TGCT
TCGA-2G-AAGJ	TCGA-2G-AAGJ-01	TGCT
TCGA-2G-AAGK	TCGA-2G-AAGK-01	TGCT
TCGA-2G-AAGM	TCGA-2G-AAGM-01	TGCT
TCGA-2G-AAGN	TCGA-2G-AAGN-01	TGCT
TCGA-2G-AAGO	TCGA-2G-AAGO-01	TGCT
TCGA-2G-AAGP	TCGA-2G-AAGP-01	TGCT
TCGA-2G-AAGS	TCGA-2G-AAGS-01	TGCT
TCGA-2G-AAGT	TCGA-2G-AAGT-01	TGCT
TCGA-2G-AAGV	TCGA-2G-AAGV-01	TGCT
TCGA-2G-AAGW	TCGA-2G-AAGW-01	TGCT
TCGA-2G-AAGX	TCGA-2G-AAGX-01	TGCT
TCGA-2G-AAGY	TCGA-2G-AAGY-01	TGCT
TCGA-2G-AAGZ	TCGA-2G-AAGZ-01	TGCT
TCGA-2G-AAH0	TCGA-2G-AAH0-01	TGCT
TCGA-2G-AAH2	TCGA-2G-AAH2-01	TGCT
TCGA-2G-AAH3	TCGA-2G-AAH3-01	TGCT
TCGA-2G-AAH4	TCGA-2G-AAH4-01	TGCT
TCGA-2G-AAH8	TCGA-2G-AAH8-01	TGCT
TCGA-2G-AAHA	TCGA-2G-AAHA-01	TGCT
TCGA-2G-AAHC	TCGA-2G-AAHC-01	TGCT
TCGA-2G-AAHG	TCGA-2G-AAHG-01	TGCT
TCGA-2G-AAHL	TCGA-2G-AAHL-01	TGCT
TCGA-2G-AAHN	TCGA-2G-AAHN-01	TGCT
TCGA-2G-AAHP	TCGA-2G-AAHP-01	TGCT
TCGA-2G-AAHT	TCGA-2G-AAHT-01	TGCT
TCGA-2G-AAKD	TCGA-2G-AAKD-01	TGCT
TCGA-2G-AAKG	TCGA-2G-AAKG-01	TGCT
TCGA-2G-AAKH	TCGA-2G-AAKH-01	TGCT
TCGA-2G-AAKL	TCGA-2G-AAKL-01	TGCT
TCGA-2G-AAKM	TCGA-2G-AAKM-01	TGCT
TCGA-2G-AAKO	TCGA-2G-AAKO-01	TGCT
TCGA-2G-AAL5	TCGA-2G-AAL5-01	TGCT
TCGA-2G-AAL7	TCGA-2G-AAL7-01	TGCT
TCGA-2G-AALF	TCGA-2G-AALF-01	TGCT
TCGA-2G-AALG	TCGA-2G-AALG-01	TGCT
TCGA-2G-AALN	TCGA-2G-AALN-01	TGCT
TCGA-2G-AALO	TCGA-2G-AALO-01	TGCT
TCGA-2G-AALP	TCGA-2G-AALP-01	TGCT
TCGA-2G-AALQ	TCGA-2G-AALQ-01	TGCT
TCGA-2G-AALR	TCGA-2G-AALR-01	TGCT
TCGA-2G-AALS	TCGA-2G-AALS-01	TGCT
TCGA-2G-AALT	TCGA-2G-AALT-01	TGCT
TCGA-2G-AALW	TCGA-2G-AALW-01	TGCT
TCGA-2G-AALX	TCGA-2G-AALX-01	TGCT
TCGA-2G-AALY	TCGA-2G-AALY-01	TGCT
TCGA-2G-AALZ	TCGA-2G-AALZ-01	TGCT
TCGA-2G-AAM2	TCGA-2G-AAM2-01	TGCT
TCGA-2G-AAM3	TCGA-2G-AAM3-01	TGCT
TCGA-2G-AAM4	TCGA-2G-AAM4-01	TGCT
TCGA-2H-A9GF	TCGA-2H-A9GF-01	ESCA
TCGA-2H-A9GH	TCGA-2H-A9GH-01	ESCA
TCGA-2H-A9GI	TCGA-2H-A9GI-01	ESCA
TCGA-2H-A9GJ	TCGA-2H-A9GJ-01	ESCA
TCGA-2H-A9GK	TCGA-2H-A9GK-01	ESCA
TCGA-2H-A9GL	TCGA-2H-A9GL-01	ESCA
TCGA-2H-A9GM	TCGA-2H-A9GM-01	ESCA
TCGA-2H-A9GN	TCGA-2H-A9GN-01	ESCA
TCGA-2H-A9GO	TCGA-2H-A9GO-01	ESCA
TCGA-2H-A9GQ	TCGA-2H-A9GQ-01	ESCA
TCGA-2H-A9GR	TCGA-2H-A9GR-01	ESCA
TCGA-2J-AAB1	TCGA-2J-AAB1-01	PAAD
TCGA-2J-AAB4	TCGA-2J-AAB4-01	PAAD
TCGA-2J-AAB6	TCGA-2J-AAB6-01	PAAD
TCGA-2J-AAB8	TCGA-2J-AAB8-01	PAAD
TCGA-2J-AAB9	TCGA-2J-AAB9-01	PAAD
TCGA-2J-AABA	TCGA-2J-AABA-01	PAAD
TCGA-2J-AABE	TCGA-2J-AABE-01	PAAD
TCGA-2J-AABF	TCGA-2J-AABF-01	PAAD
TCGA-2J-AABH	TCGA-2J-AABH-01	PAAD
TCGA-2J-AABI	TCGA-2J-AABI-01	PAAD
TCGA-2J-AABK	TCGA-2J-AABK-01	PAAD
TCGA-2J-AABO	TCGA-2J-AABO-01	PAAD
TCGA-2J-AABP	TCGA-2J-AABP-01	PAAD
TCGA-2J-AABR	TCGA-2J-AABR-01	PAAD
TCGA-2J-AABT	TCGA-2J-AABT-01	PAAD
TCGA-2J-AABU	TCGA-2J-AABU-01	PAAD
TCGA-2J-AABV	TCGA-2J-AABV-01	PAAD
TCGA-2K-A9WE	TCGA-2K-A9WE-01	KIRP
TCGA-2L-AAQA	TCGA-2L-AAQA-01	PAAD
TCGA-2L-AAQE	TCGA-2L-AAQE-01	PAAD
TCGA-2L-AAQI	TCGA-2L-AAQI-01	PAAD
TCGA-2L-AAQJ	TCGA-2L-AAQJ-01	PAAD
TCGA-2L-AAQL	TCGA-2L-AAQL-01	PAAD
TCGA-2L-AAQM	TCGA-2L-AAQM-01	PAAD
TCGA-2V-A95S	TCGA-2V-A95S-01	LIHC
TCGA-2W-A8YY	TCGA-2W-A8YY-01	CESC
TCGA-2X-A9D5	TCGA-2X-A9D5-01	TGCT
TCGA-2X-A9D6	TCGA-2X-A9D6-01	TGCT
TCGA-2Y-A9GS	TCGA-2Y-A9GS-01	LIHC
TCGA-2Y-A9GT	TCGA-2Y-A9GT-01	LIHC
TCGA-2Y-A9GU	TCGA-2Y-A9GU-01	LIHC
TCGA-2Y-A9GV	TCGA-2Y-A9GV-01	LIHC
TCGA-2Y-A9GW	TCGA-2Y-A9GW-01	LIHC
TCGA-2Y-A9GX	TCGA-2Y-A9GX-01	LIHC
TCGA-2Y-A9GY	TCGA-2Y-A9GY-01	LIHC
TCGA-2Y-A9GZ	TCGA-2Y-A9GZ-01	LIHC
TCGA-2Y-A9H0	TCGA-2Y-A9H0-01	LIHC
TCGA-2Y-A9H1	TCGA-2Y-A9H1-01	LIHC
TCGA-2Y-A9H2	TCGA-2Y-A9H2-01	LIHC
TCGA-2Y-A9H3	TCGA-2Y-A9H3-01	LIHC
TCGA-2Y-A9H4	TCGA-2Y-A9H4-01	LIHC
TCGA-2Y-A9H5	TCGA-2Y-A9H5-01	LIHC
TCGA-2Y-A9H6	TCGA-2Y-A9H6-01	LIHC
TCGA-2Y-A9H7	TCGA-2Y-A9H7-01	LIHC
TCGA-2Y-A9H8	TCGA-2Y-A9H8-01	LIHC
TCGA-2Y-A9H9	TCGA-2Y-A9H9-01	LIHC
TCGA-2Y-A9HA	TCGA-2Y-A9HA-01	LIHC
TCGA-2Y-A9HB	TCGA-2Y-A9HB-01	LIHC
TCGA-2Z-A9J1	TCGA-2Z-A9J1-01	KIRP
TCGA-2Z-A9J2	TCGA-2Z-A9J2-01	KIRP
TCGA-2Z-A9J3	TCGA-2Z-A9J3-01	KIRP
TCGA-2Z-A9J5	TCGA-2Z-A9J5-01	KIRP
TCGA-2Z-A9J6	TCGA-2Z-A9J6-01	KIRP
TCGA-2Z-A9J7	TCGA-2Z-A9J7-01	KIRP
TCGA-2Z-A9J8	TCGA-2Z-A9J8-01	KIRP
TCGA-2Z-A9J9	TCGA-2Z-A9J9-01	KIRP
TCGA-2Z-A9JD	TCGA-2Z-A9JD-01	KIRP
TCGA-2Z-A9JE	TCGA-2Z-A9JE-01	KIRP
TCGA-2Z-A9JG	TCGA-2Z-A9JG-01	KIRP
TCGA-2Z-A9JI	TCGA-2Z-A9JI-01	KIRP
TCGA-2Z-A9JJ	TCGA-2Z-A9JJ-01	KIRP
TCGA-2Z-A9JK	TCGA-2Z-A9JK-01	KIRP
TCGA-2Z-A9JL	TCGA-2Z-A9JL-01	KIRP
TCGA-2Z-A9JM	TCGA-2Z-A9JM-01	KIRP
TCGA-2Z-A9JN	TCGA-2Z-A9JN-01	KIRP
TCGA-2Z-A9JO	TCGA-2Z-A9JO-01	KIRP
TCGA-2Z-A9JP	TCGA-2Z-A9JP-01	KIRP
TCGA-2Z-A9JQ	TCGA-2Z-A9JQ-01	KIRP
TCGA-2Z-A9JR	TCGA-2Z-A9JR-01	KIRP
TCGA-2Z-A9JS	TCGA-2Z-A9JS-01	KIRP
TCGA-2Z-A9JT	TCGA-2Z-A9JT-01	KIRP
TCGA-30-1714	TCGA-30-1714-01	OV
TCGA-30-1718	TCGA-30-1718-01	OV
TCGA-30-1853	TCGA-30-1853-01	OV
TCGA-30-1855	TCGA-30-1855-01	OV
TCGA-30-1856	TCGA-30-1856-01	OV
TCGA-30-1857	TCGA-30-1857-01	OV
TCGA-30-1859	TCGA-30-1859-01	OV
TCGA-30-1860	TCGA-30-1860-01	OV
TCGA-30-1861	TCGA-30-1861-01	OV
TCGA-30-1862	TCGA-30-1862-01	OV
TCGA-30-1866	TCGA-30-1866-01	OV
TCGA-30-1867	TCGA-30-1867-01	OV
TCGA-30-1880	TCGA-30-1880-01	OV
TCGA-30-1887	TCGA-30-1887-01	OV
TCGA-30-1891	TCGA-30-1891-01	OV
TCGA-30-1892	TCGA-30-1892-01	OV
TCGA-31-1944	TCGA-31-1944-01	OV
TCGA-31-1946	TCGA-31-1946-01	OV
TCGA-31-1950	TCGA-31-1950-01	OV
TCGA-31-1951	TCGA-31-1951-01	OV
TCGA-31-1953	TCGA-31-1953-01	OV
TCGA-31-1955	TCGA-31-1955-01	OV
TCGA-31-1956	TCGA-31-1956-01	OV
TCGA-31-1959	TCGA-31-1959-01	OV
TCGA-32-1970	TCGA-32-1970-01	GBM
TCGA-32-1973	TCGA-32-1973-01	GBM
TCGA-32-1976	TCGA-32-1976-01	GBM
TCGA-32-1977	TCGA-32-1977-01	GBM
TCGA-32-1978	TCGA-32-1978-01	GBM
TCGA-32-1979	TCGA-32-1979-01	GBM
TCGA-32-1980	TCGA-32-1980-01	GBM
TCGA-32-1982	TCGA-32-1982-01	GBM
TCGA-32-1986	TCGA-32-1986-01	GBM
TCGA-32-1987	TCGA-32-1987-01	GBM
TCGA-32-1991	TCGA-32-1991-01	GBM
TCGA-32-2491	TCGA-32-2491-01	GBM
TCGA-32-2494	TCGA-32-2494-01	GBM
TCGA-32-2495	TCGA-32-2495-01	GBM
TCGA-32-2615	TCGA-32-2615-01	GBM
TCGA-32-2616	TCGA-32-2616-01	GBM
TCGA-32-2632	TCGA-32-2632-01	GBM
TCGA-32-2634	TCGA-32-2634-01	GBM
TCGA-32-2638	TCGA-32-2638-01	GBM
TCGA-32-4208	TCGA-32-4208-01	GBM
TCGA-32-4209	TCGA-32-4209-01	GBM
TCGA-32-4210	TCGA-32-4210-01	GBM
TCGA-32-4211	TCGA-32-4211-01	GBM
TCGA-32-4213	TCGA-32-4213-01	GBM
TCGA-32-4719	TCGA-32-4719-01	GBM
TCGA-32-5222	TCGA-32-5222-01	GBM
TCGA-33-4532	TCGA-33-4532-01	LUSC
TCGA-33-4533	TCGA-33-4533-01	LUSC
TCGA-33-4538	TCGA-33-4538-01	LUSC
TCGA-33-4547	TCGA-33-4547-01	LUSC
TCGA-33-4566	TCGA-33-4566-01	LUSC
TCGA-33-4582	TCGA-33-4582-01	LUSC
TCGA-33-4583	TCGA-33-4583-01	LUSC
TCGA-33-4586	TCGA-33-4586-01	LUSC
TCGA-33-4587	TCGA-33-4587-01	LUSC
TCGA-33-4589	TCGA-33-4589-01	LUSC
TCGA-33-6738	TCGA-33-6738-01	LUSC
TCGA-33-A4WN	TCGA-33-A4WN-01	LUSC
TCGA-33-A5GW	TCGA-33-A5GW-01	LUSC
TCGA-33-AAS8	TCGA-33-AAS8-01	LUSC
TCGA-33-AASB	TCGA-33-AASB-01	LUSC
TCGA-33-AASD	TCGA-33-AASD-01	LUSC
TCGA-33-AASI	TCGA-33-AASI-01	LUSC
TCGA-33-AASJ	TCGA-33-AASJ-01	LUSC
TCGA-33-AASL	TCGA-33-AASL-01	LUSC
TCGA-34-2596	TCGA-34-2596-01	LUSC
TCGA-34-2600	TCGA-34-2600-01	LUSC
TCGA-34-2604	TCGA-34-2604-01	LUSC
TCGA-34-2605	TCGA-34-2605-01	LUSC
TCGA-34-2608	TCGA-34-2608-01	LUSC
TCGA-34-2609	TCGA-34-2609-01	LUSC
TCGA-34-5231	TCGA-34-5231-01	LUSC
TCGA-34-5232	TCGA-34-5232-01	LUSC
TCGA-34-5234	TCGA-34-5234-01	LUSC
TCGA-34-5236	TCGA-34-5236-01	LUSC
TCGA-34-5239	TCGA-34-5239-01	LUSC
TCGA-34-5240	TCGA-34-5240-01	LUSC
TCGA-34-5241	TCGA-34-5241-01	LUSC
TCGA-34-5927	TCGA-34-5927-01	LUSC
TCGA-34-5928	TCGA-34-5928-01	LUSC
TCGA-34-5929	TCGA-34-5929-01	LUSC
TCGA-34-7107	TCGA-34-7107-01	LUSC
TCGA-34-8454	TCGA-34-8454-01	LUSC
TCGA-34-8455	TCGA-34-8455-01	LUSC
TCGA-34-8456	TCGA-34-8456-01	LUSC
TCGA-34-A5IX	TCGA-34-A5IX-01	LUSC
TCGA-36-1568	TCGA-36-1568-01	OV
TCGA-36-1569	TCGA-36-1569-01	OV
TCGA-36-1570	TCGA-36-1570-01	OV
TCGA-36-1571	TCGA-36-1571-01	OV
TCGA-36-1574	TCGA-36-1574-01	OV
TCGA-36-1575	TCGA-36-1575-01	OV
TCGA-36-1576	TCGA-36-1576-01	OV
TCGA-36-1577	TCGA-36-1577-01	OV
TCGA-36-1578	TCGA-36-1578-01	OV
TCGA-36-1580	TCGA-36-1580-01	OV
TCGA-36-1581	TCGA-36-1581-01	OV
TCGA-36-2529	TCGA-36-2529-01	OV
TCGA-36-2530	TCGA-36-2530-01	OV
TCGA-36-2532	TCGA-36-2532-01	OV
TCGA-36-2533	TCGA-36-2533-01	OV
TCGA-36-2534	TCGA-36-2534-01	OV
TCGA-36-2537	TCGA-36-2537-01	OV
TCGA-36-2538	TCGA-36-2538-01	OV
TCGA-36-2540	TCGA-36-2540-01	OV
TCGA-36-2542	TCGA-36-2542-01	OV
TCGA-36-2543	TCGA-36-2543-01	OV
TCGA-36-2544	TCGA-36-2544-01	OV
TCGA-36-2545	TCGA-36-2545-01	OV
TCGA-36-2547	TCGA-36-2547-01	OV
TCGA-36-2548	TCGA-36-2548-01	OV
TCGA-36-2549	TCGA-36-2549-01	OV
TCGA-36-2551	TCGA-36-2551-01	OV
TCGA-36-2552	TCGA-36-2552-01	OV
TCGA-37-3783	TCGA-37-3783-01	LUSC
TCGA-37-3789	TCGA-37-3789-01	LUSC
TCGA-37-3792	TCGA-37-3792-01	LUSC
TCGA-37-4129	TCGA-37-4129-01	LUSC
TCGA-37-4130	TCGA-37-4130-01	LUSC
TCGA-37-4132	TCGA-37-4132-01	LUSC
TCGA-37-4133	TCGA-37-4133-01	LUSC
TCGA-37-4135	TCGA-37-4135-01	LUSC
TCGA-37-4141	TCGA-37-4141-01	LUSC
TCGA-37-5819	TCGA-37-5819-01	LUSC
TCGA-37-A5EL	TCGA-37-A5EL-01	LUSC
TCGA-37-A5EN	TCGA-37-A5EN-01	LUSC
TCGA-39-5011	TCGA-39-5011-01	LUSC
TCGA-39-5016	TCGA-39-5016-01	LUSC
TCGA-39-5019	TCGA-39-5019-01	LUSC
TCGA-39-5021	TCGA-39-5021-01	LUSC
TCGA-39-5022	TCGA-39-5022-01	LUSC
TCGA-39-5024	TCGA-39-5024-01	LUSC
TCGA-39-5027	TCGA-39-5027-01	LUSC
TCGA-39-5028	TCGA-39-5028-01	LUSC
TCGA-39-5029	TCGA-39-5029-01	LUSC
TCGA-39-5030	TCGA-39-5030-01	LUSC
TCGA-39-5031	TCGA-39-5031-01	LUSC
TCGA-39-5034	TCGA-39-5034-01	LUSC
TCGA-39-5035	TCGA-39-5035-01	LUSC
TCGA-39-5036	TCGA-39-5036-01	LUSC
TCGA-39-5037	TCGA-39-5037-01	LUSC
TCGA-39-5039	TCGA-39-5039-01	LUSC
TCGA-39-5040	TCGA-39-5040-01	LUSC
TCGA-3A-A9I5	TCGA-3A-A9I5-01	PAAD
TCGA-3A-A9I7	TCGA-3A-A9I7-01	PAAD
TCGA-3A-A9I9	TCGA-3A-A9I9-01	PAAD
TCGA-3A-A9IB	TCGA-3A-A9IB-01	PAAD
TCGA-3A-A9IC	TCGA-3A-A9IC-01	PAAD
TCGA-3A-A9IH	TCGA-3A-A9IH-01	PAAD
TCGA-3A-A9IJ	TCGA-3A-A9IJ-01	PAAD
TCGA-3A-A9IL	TCGA-3A-A9IL-01	PAAD
TCGA-3A-A9IN	TCGA-3A-A9IN-01	PAAD
TCGA-3A-A9IO	TCGA-3A-A9IO-01	PAAD
TCGA-3A-A9IR	TCGA-3A-A9IR-01	PAAD
TCGA-3A-A9IS	TCGA-3A-A9IS-01	PAAD
TCGA-3A-A9IU	TCGA-3A-A9IU-01	PAAD
TCGA-3A-A9IV	TCGA-3A-A9IV-01	PAAD
TCGA-3A-A9IX	TCGA-3A-A9IX-01	PAAD
TCGA-3A-A9IZ	TCGA-3A-A9IZ-01	PAAD
TCGA-3A-A9J0	TCGA-3A-A9J0-01	PAAD
TCGA-3B-A9HI	TCGA-3B-A9HI-01	SARC
TCGA-3B-A9HJ	TCGA-3B-A9HJ-01	SARC
TCGA-3B-A9HL	TCGA-3B-A9HL-01	SARC
TCGA-3B-A9HO	TCGA-3B-A9HO-01	SARC
TCGA-3B-A9HP	TCGA-3B-A9HP-01	SARC
TCGA-3B-A9HQ	TCGA-3B-A9HQ-01	SARC
TCGA-3B-A9HR	TCGA-3B-A9HR-01	SARC
TCGA-3B-A9HS	TCGA-3B-A9HS-01	SARC
TCGA-3B-A9HT	TCGA-3B-A9HT-01	SARC
TCGA-3B-A9HU	TCGA-3B-A9HU-01	SARC
TCGA-3B-A9HV	TCGA-3B-A9HV-01	SARC
TCGA-3B-A9HX	TCGA-3B-A9HX-01	SARC
TCGA-3B-A9HY	TCGA-3B-A9HY-01	SARC
TCGA-3B-A9HZ	TCGA-3B-A9HZ-01	SARC
TCGA-3B-A9I0	TCGA-3B-A9I0-01	SARC
TCGA-3B-A9I1	TCGA-3B-A9I1-01	SARC
TCGA-3B-A9I3	TCGA-3B-A9I3-01	SARC
TCGA-3C-AAAU	TCGA-3C-AAAU-01	BRCA
TCGA-3C-AALI	TCGA-3C-AALI-01	BRCA
TCGA-3C-AALJ	TCGA-3C-AALJ-01	BRCA
TCGA-3C-AALK	TCGA-3C-AALK-01	BRCA
TCGA-3E-AAAY	TCGA-3E-AAAY-01	PAAD
TCGA-3E-AAAZ	TCGA-3E-AAAZ-01	PAAD
TCGA-3G-AB0O	TCGA-3G-AB0O-01	THYM
TCGA-3G-AB0Q	TCGA-3G-AB0Q-01	THYM
TCGA-3G-AB0T	TCGA-3G-AB0T-01	THYM
TCGA-3G-AB14	TCGA-3G-AB14-01	THYM
TCGA-3G-AB19	TCGA-3G-AB19-01	THYM
TCGA-3H-AB3K	TCGA-3H-AB3K-01	MESO
TCGA-3H-AB3L	TCGA-3H-AB3L-01	MESO
TCGA-3H-AB3M	TCGA-3H-AB3M-01	MESO
TCGA-3H-AB3O	TCGA-3H-AB3O-01	MESO
TCGA-3H-AB3S	TCGA-3H-AB3S-01	MESO
TCGA-3H-AB3T	TCGA-3H-AB3T-01	MESO
TCGA-3H-AB3U	TCGA-3H-AB3U-01	MESO
TCGA-3H-AB3X	TCGA-3H-AB3X-01	MESO
TCGA-3K-AAZ8	TCGA-3K-AAZ8-01	LIHC
TCGA-3L-AA1B	TCGA-3L-AA1B-01	COADREAD
TCGA-3N-A9WB	TCGA-3N-A9WB-06	SKCM
TCGA-3N-A9WC	TCGA-3N-A9WC-06	SKCM
TCGA-3N-A9WD	TCGA-3N-A9WD-06	SKCM
TCGA-3P-A9WA	TCGA-3P-A9WA-01	OV
TCGA-3Q-A9WF	TCGA-3Q-A9WF-01	THYM
TCGA-3R-A8YX	TCGA-3R-A8YX-01	SARC
TCGA-3S-A8YW	TCGA-3S-A8YW-01	THYM
TCGA-3S-AAYX	TCGA-3S-AAYX-01	THYM
TCGA-3T-AA9L	TCGA-3T-AA9L-01	THYM
TCGA-3U-A98D	TCGA-3U-A98D-01	MESO
TCGA-3U-A98E	TCGA-3U-A98E-01	MESO
TCGA-3U-A98F	TCGA-3U-A98F-01	MESO
TCGA-3U-A98G	TCGA-3U-A98G-01	MESO
TCGA-3U-A98H	TCGA-3U-A98H-01	MESO
TCGA-3U-A98I	TCGA-3U-A98I-01	MESO
TCGA-3U-A98J	TCGA-3U-A98J-01	MESO
TCGA-3X-AAV9	TCGA-3X-AAV9-01	CHOL
TCGA-3X-AAVA	TCGA-3X-AAVA-01	CHOL
TCGA-3X-AAVB	TCGA-3X-AAVB-01	CHOL
TCGA-3X-AAVC	TCGA-3X-AAVC-01	CHOL
TCGA-3X-AAVE	TCGA-3X-AAVE-01	CHOL
TCGA-3Z-A93Z	TCGA-3Z-A93Z-01	KIRC
TCGA-41-2571	TCGA-41-2571-01	GBM
TCGA-41-2572	TCGA-41-2572-01	GBM
TCGA-41-2573	TCGA-41-2573-01	GBM
TCGA-41-2575	TCGA-41-2575-01	GBM
TCGA-41-3392	TCGA-41-3392-01	GBM
TCGA-41-3393	TCGA-41-3393-01	GBM
TCGA-41-3915	TCGA-41-3915-01	GBM
TCGA-41-4097	TCGA-41-4097-01	GBM
TCGA-41-5651	TCGA-41-5651-01	GBM
TCGA-41-6646	TCGA-41-6646-01	GBM
TCGA-42-2582	TCGA-42-2582-01	OV
TCGA-42-2587	TCGA-42-2587-01	OV
TCGA-42-2588	TCGA-42-2588-01	OV
TCGA-42-2589	TCGA-42-2589-01	OV
TCGA-42-2590	TCGA-42-2590-01	OV
TCGA-42-2591	TCGA-42-2591-01	OV
TCGA-42-2593	TCGA-42-2593-01	OV
TCGA-43-2576	TCGA-43-2576-01	LUSC
TCGA-43-2578	TCGA-43-2578-01	LUSC
TCGA-43-2581	TCGA-43-2581-01	LUSC
TCGA-43-3394	TCGA-43-3394-01	LUSC
TCGA-43-3920	TCGA-43-3920-01	LUSC
TCGA-43-5668	TCGA-43-5668-01	LUSC
TCGA-43-5670	TCGA-43-5670-01	LUSC
TCGA-43-6143	TCGA-43-6143-01	LUSC
TCGA-43-6647	TCGA-43-6647-01	LUSC
TCGA-43-6770	TCGA-43-6770-01	LUSC
TCGA-43-6771	TCGA-43-6771-01	LUSC
TCGA-43-6773	TCGA-43-6773-01	LUSC
TCGA-43-7656	TCGA-43-7656-01	LUSC
TCGA-43-7657	TCGA-43-7657-01	LUSC
TCGA-43-7658	TCGA-43-7658-01	LUSC
TCGA-43-8115	TCGA-43-8115-01	LUSC
TCGA-43-8116	TCGA-43-8116-01	LUSC
TCGA-43-8118	TCGA-43-8118-01	LUSC
TCGA-43-A474	TCGA-43-A474-01	LUSC
TCGA-43-A475	TCGA-43-A475-01	LUSC
TCGA-43-A56U	TCGA-43-A56U-01	LUSC
TCGA-43-A56V	TCGA-43-A56V-01	LUSC
TCGA-46-3765	TCGA-46-3765-01	LUSC
TCGA-46-3766	TCGA-46-3766-01	LUSC
TCGA-46-3767	TCGA-46-3767-01	LUSC
TCGA-46-3768	TCGA-46-3768-01	LUSC
TCGA-46-3769	TCGA-46-3769-01	LUSC
TCGA-46-6025	TCGA-46-6025-01	LUSC
TCGA-46-6026	TCGA-46-6026-01	LUSC
TCGA-4A-A93W	TCGA-4A-A93W-01	KIRP
TCGA-4A-A93X	TCGA-4A-A93X-01	KIRP
TCGA-4A-A93Y	TCGA-4A-A93Y-01	KIRP
TCGA-4C-A93U	TCGA-4C-A93U-01	THCA
TCGA-4E-A92E	TCGA-4E-A92E-01	UCEC
TCGA-4G-AAZO	TCGA-4G-AAZO-01	CHOL
TCGA-4G-AAZT	TCGA-4G-AAZT-01	CHOL
TCGA-4H-AAAK	TCGA-4H-AAAK-01	BRCA
TCGA-4J-AA1J	TCGA-4J-AA1J-01	CESC
TCGA-4K-AA1G	TCGA-4K-AA1G-01	TGCT
TCGA-4K-AA1H	TCGA-4K-AA1H-01	TGCT
TCGA-4K-AA1I	TCGA-4K-AA1I-01	TGCT
TCGA-4K-AAAL	TCGA-4K-AAAL-01	TGCT
TCGA-4L-AA1F	TCGA-4L-AA1F-01	PRAD
TCGA-4N-A93T	TCGA-4N-A93T-01	COADREAD
TCGA-4P-AA8J	TCGA-4P-AA8J-01	HNSC
TCGA-4R-AA8I	TCGA-4R-AA8I-01	LIHC
TCGA-4T-AA8H	TCGA-4T-AA8H-01	COADREAD
TCGA-4V-A9QI	TCGA-4V-A9QI-01	THYM
TCGA-4V-A9QJ	TCGA-4V-A9QJ-01	THYM
TCGA-4V-A9QL	TCGA-4V-A9QL-01	THYM
TCGA-4V-A9QM	TCGA-4V-A9QM-01	THYM
TCGA-4V-A9QN	TCGA-4V-A9QN-01	THYM
TCGA-4V-A9QQ	TCGA-4V-A9QQ-01	THYM
TCGA-4V-A9QR	TCGA-4V-A9QR-01	THYM
TCGA-4V-A9QS	TCGA-4V-A9QS-01	THYM
TCGA-4V-A9QT	TCGA-4V-A9QT-01	THYM
TCGA-4V-A9QU	TCGA-4V-A9QU-01	THYM
TCGA-4V-A9QW	TCGA-4V-A9QW-01	THYM
TCGA-4V-A9QX	TCGA-4V-A9QX-01	THYM
TCGA-4W-AA9R	TCGA-4W-AA9R-01	GBM
TCGA-4W-AA9S	TCGA-4W-AA9S-01	GBM
TCGA-4W-AA9T	TCGA-4W-AA9T-01	GBM
TCGA-4X-A9F9	TCGA-4X-A9F9-01	THYM
TCGA-4X-A9FA	TCGA-4X-A9FA-01	THYM
TCGA-4X-A9FB	TCGA-4X-A9FB-01	THYM
TCGA-4X-A9FC	TCGA-4X-A9FC-01	THYM
TCGA-4X-A9FD	TCGA-4X-A9FD-01	THYM
TCGA-4Z-AA7M	TCGA-4Z-AA7M-01	BLCA
TCGA-4Z-AA7N	TCGA-4Z-AA7N-01	BLCA
TCGA-4Z-AA7O	TCGA-4Z-AA7O-01	BLCA
TCGA-4Z-AA7Q	TCGA-4Z-AA7Q-01	BLCA
TCGA-4Z-AA7R	TCGA-4Z-AA7R-01	BLCA
TCGA-4Z-AA7S	TCGA-4Z-AA7S-01	BLCA
TCGA-4Z-AA7W	TCGA-4Z-AA7W-01	BLCA
TCGA-4Z-AA7Y	TCGA-4Z-AA7Y-01	BLCA
TCGA-4Z-AA80	TCGA-4Z-AA80-01	BLCA
TCGA-4Z-AA81	TCGA-4Z-AA81-01	BLCA
TCGA-4Z-AA82	TCGA-4Z-AA82-01	BLCA
TCGA-4Z-AA83	TCGA-4Z-AA83-01	BLCA
TCGA-4Z-AA84	TCGA-4Z-AA84-01	BLCA
TCGA-4Z-AA86	TCGA-4Z-AA86-01	BLCA
TCGA-4Z-AA87	TCGA-4Z-AA87-01	BLCA
TCGA-4Z-AA89	TCGA-4Z-AA89-01	BLCA
TCGA-51-4079	TCGA-51-4079-01	LUSC
TCGA-51-4080	TCGA-51-4080-01	LUSC
TCGA-51-4081	TCGA-51-4081-01	LUSC
TCGA-52-7622	TCGA-52-7622-01	LUSC
TCGA-52-7809	TCGA-52-7809-01	LUSC
TCGA-52-7810	TCGA-52-7810-01	LUSC
TCGA-52-7811	TCGA-52-7811-01	LUSC
TCGA-52-7812	TCGA-52-7812-01	LUSC
TCGA-56-1622	TCGA-56-1622-01	LUSC
TCGA-56-5897	TCGA-56-5897-01	LUSC
TCGA-56-5898	TCGA-56-5898-01	LUSC
TCGA-56-6545	TCGA-56-6545-01	LUSC
TCGA-56-6546	TCGA-56-6546-01	LUSC
TCGA-56-7221	TCGA-56-7221-01	LUSC
TCGA-56-7222	TCGA-56-7222-01	LUSC
TCGA-56-7223	TCGA-56-7223-01	LUSC
TCGA-56-7579	TCGA-56-7579-01	LUSC
TCGA-56-7580	TCGA-56-7580-01	LUSC
TCGA-56-7582	TCGA-56-7582-01	LUSC
TCGA-56-7730	TCGA-56-7730-01	LUSC
TCGA-56-7731	TCGA-56-7731-01	LUSC
TCGA-56-7822	TCGA-56-7822-01	LUSC
TCGA-56-7823	TCGA-56-7823-01	LUSC
TCGA-56-8082	TCGA-56-8082-01	LUSC
TCGA-56-8083	TCGA-56-8083-01	LUSC
TCGA-56-8201	TCGA-56-8201-01	LUSC
TCGA-56-8304	TCGA-56-8304-01	LUSC
TCGA-56-8305	TCGA-56-8305-01	LUSC
TCGA-56-8307	TCGA-56-8307-01	LUSC
TCGA-56-8308	TCGA-56-8308-01	LUSC
TCGA-56-8309	TCGA-56-8309-01	LUSC
TCGA-56-8503	TCGA-56-8503-01	LUSC
TCGA-56-8504	TCGA-56-8504-01	LUSC
TCGA-56-8622	TCGA-56-8622-01	LUSC
TCGA-56-8623	TCGA-56-8623-01	LUSC
TCGA-56-8624	TCGA-56-8624-01	LUSC
TCGA-56-8625	TCGA-56-8625-01	LUSC
TCGA-56-8626	TCGA-56-8626-01	LUSC
TCGA-56-8628	TCGA-56-8628-01	LUSC
TCGA-56-8629	TCGA-56-8629-01	LUSC
TCGA-56-A49D	TCGA-56-A49D-01	LUSC
TCGA-56-A4BW	TCGA-56-A4BW-01	LUSC
TCGA-56-A4BX	TCGA-56-A4BX-01	LUSC
TCGA-56-A4BY	TCGA-56-A4BY-01	LUSC
TCGA-56-A4ZJ	TCGA-56-A4ZJ-01	LUSC
TCGA-56-A4ZK	TCGA-56-A4ZK-01	LUSC
TCGA-56-A5DR	TCGA-56-A5DR-01	LUSC
TCGA-56-A5DS	TCGA-56-A5DS-01	LUSC
TCGA-56-A62T	TCGA-56-A62T-01	LUSC
TCGA-57-1582	TCGA-57-1582-01	OV
TCGA-57-1583	TCGA-57-1583-01	OV
TCGA-57-1584	TCGA-57-1584-01	OV
TCGA-57-1585	TCGA-57-1585-01	OV
TCGA-57-1586	TCGA-57-1586-01	OV
TCGA-57-1992	TCGA-57-1992-01	OV
TCGA-57-1993	TCGA-57-1993-01	OV
TCGA-57-1994	TCGA-57-1994-01	OV
TCGA-58-8386	TCGA-58-8386-01	LUSC
TCGA-58-8387	TCGA-58-8387-01	LUSC
TCGA-58-8388	TCGA-58-8388-01	LUSC
TCGA-58-8390	TCGA-58-8390-01	LUSC
TCGA-58-8391	TCGA-58-8391-01	LUSC
TCGA-58-8392	TCGA-58-8392-01	LUSC
TCGA-58-8393	TCGA-58-8393-01	LUSC
TCGA-58-A46J	TCGA-58-A46J-01	LUSC
TCGA-58-A46K	TCGA-58-A46K-01	LUSC
TCGA-58-A46L	TCGA-58-A46L-01	LUSC
TCGA-58-A46M	TCGA-58-A46M-01	LUSC
TCGA-58-A46N	TCGA-58-A46N-01	LUSC
TCGA-59-2348	TCGA-59-2348-01	OV
TCGA-59-2349	TCGA-59-2349-01	OV
TCGA-59-2350	TCGA-59-2350-01	OV
TCGA-59-2351	TCGA-59-2351-01	OV
TCGA-59-2352	TCGA-59-2352-01	OV
TCGA-59-2354	TCGA-59-2354-01	OV
TCGA-59-2355	TCGA-59-2355-01	OV
TCGA-59-2363	TCGA-59-2363-01	OV
TCGA-59-2372	TCGA-59-2372-01	OV
TCGA-59-A5PD	TCGA-59-A5PD-01	OV
TCGA-5B-A90C	TCGA-5B-A90C-01	UCEC
TCGA-5C-A9VG	TCGA-5C-A9VG-01	LIHC
TCGA-5C-A9VH	TCGA-5C-A9VH-01	LIHC
TCGA-5C-AAPD	TCGA-5C-AAPD-01	LIHC
TCGA-5G-A9ZZ	TCGA-5G-A9ZZ-01	THYM
TCGA-5K-AAAP	TCGA-5K-AAAP-01	THYM
TCGA-5L-AAT0	TCGA-5L-AAT0-01	BRCA
TCGA-5M-AAT4	TCGA-5M-AAT4-01	COADREAD
TCGA-5M-AAT5	TCGA-5M-AAT5-01	COADREAD
TCGA-5M-AAT6	TCGA-5M-AAT6-01	COADREAD
TCGA-5M-AATA	TCGA-5M-AATA-01	COADREAD
TCGA-5M-AATE	TCGA-5M-AATE-01	COADREAD
TCGA-5N-A9KI	TCGA-5N-A9KI-01	BLCA
TCGA-5N-A9KM	TCGA-5N-A9KM-01	BLCA
TCGA-5P-A9JU	TCGA-5P-A9JU-01	KIRP
TCGA-5P-A9JV	TCGA-5P-A9JV-01	KIRP
TCGA-5P-A9JW	TCGA-5P-A9JW-01	KIRP
TCGA-5P-A9JY	TCGA-5P-A9JY-01	KIRP
TCGA-5P-A9JZ	TCGA-5P-A9JZ-01	KIRP
TCGA-5P-A9K0	TCGA-5P-A9K0-01	KIRP
TCGA-5P-A9K2	TCGA-5P-A9K2-01	KIRP
TCGA-5P-A9K3	TCGA-5P-A9K3-01	KIRP
TCGA-5P-A9K4	TCGA-5P-A9K4-01	KIRP
TCGA-5P-A9K6	TCGA-5P-A9K6-01	KIRP
TCGA-5P-A9K8	TCGA-5P-A9K8-01	KIRP
TCGA-5P-A9K9	TCGA-5P-A9K9-01	KIRP
TCGA-5P-A9KA	TCGA-5P-A9KA-01	KIRP
TCGA-5P-A9KC	TCGA-5P-A9KC-01	KIRP
TCGA-5P-A9KE	TCGA-5P-A9KE-01	KIRP
TCGA-5P-A9KH	TCGA-5P-A9KH-01	KIRP
TCGA-5R-AA1C	TCGA-5R-AA1C-01	LIHC
TCGA-5R-AA1D	TCGA-5R-AA1D-01	LIHC
TCGA-5R-AAAM	TCGA-5R-AAAM-01	LIHC
TCGA-5S-A9Q8	TCGA-5S-A9Q8-01	UCEC
TCGA-5T-A9QA	TCGA-5T-A9QA-01	BRCA
TCGA-5U-AB0D	TCGA-5U-AB0D-01	THYM
TCGA-5U-AB0E	TCGA-5U-AB0E-01	THYM
TCGA-5U-AB0F	TCGA-5U-AB0F-01	THYM
TCGA-5V-A9RR	TCGA-5V-A9RR-01	THYM
TCGA-5X-AA5U	TCGA-5X-AA5U-01	OV
TCGA-60-2695	TCGA-60-2695-01	LUSC
TCGA-60-2697	TCGA-60-2697-01	LUSC
TCGA-60-2698	TCGA-60-2698-01	LUSC
TCGA-60-2703	TCGA-60-2703-01	LUSC
TCGA-60-2704	TCGA-60-2704-01	LUSC
TCGA-60-2706	TCGA-60-2706-01	LUSC
TCGA-60-2707	TCGA-60-2707-01	LUSC
TCGA-60-2708	TCGA-60-2708-01	LUSC
TCGA-60-2709	TCGA-60-2709-01	LUSC
TCGA-60-2710	TCGA-60-2710-01	LUSC
TCGA-60-2711	TCGA-60-2711-01	LUSC
TCGA-60-2713	TCGA-60-2713-01	LUSC
TCGA-60-2714	TCGA-60-2714-01	LUSC
TCGA-60-2716	TCGA-60-2716-01	LUSC
TCGA-60-2719	TCGA-60-2719-01	LUSC
TCGA-60-2720	TCGA-60-2720-01	LUSC
TCGA-60-2721	TCGA-60-2721-01	LUSC
TCGA-60-2722	TCGA-60-2722-01	LUSC
TCGA-60-2723	TCGA-60-2723-01	LUSC
TCGA-60-2724	TCGA-60-2724-01	LUSC
TCGA-60-2725	TCGA-60-2725-01	LUSC
TCGA-60-2726	TCGA-60-2726-01	LUSC
TCGA-61-1721	TCGA-61-1721-01	OV
TCGA-61-1722	TCGA-61-1722-01	OV
TCGA-61-1724	TCGA-61-1724-01	OV
TCGA-61-1725	TCGA-61-1725-01	OV
TCGA-61-1727	TCGA-61-1727-01	OV
TCGA-61-1728	TCGA-61-1728-01	OV
TCGA-61-1730	TCGA-61-1730-01	OV
TCGA-61-1733	TCGA-61-1733-01	OV
TCGA-61-1734	TCGA-61-1734-01	OV
TCGA-61-1736	TCGA-61-1736-01	OV
TCGA-61-1737	TCGA-61-1737-01	OV
TCGA-61-1738	TCGA-61-1738-01	OV
TCGA-61-1740	TCGA-61-1740-01	OV
TCGA-61-1741	TCGA-61-1741-01	OV
TCGA-61-1743	TCGA-61-1743-01	OV
TCGA-61-1895	TCGA-61-1895-01	OV
TCGA-61-1899	TCGA-61-1899-01	OV
TCGA-61-1900	TCGA-61-1900-01	OV
TCGA-61-1901	TCGA-61-1901-01	OV
TCGA-61-1903	TCGA-61-1903-01	OV
TCGA-61-1904	TCGA-61-1904-01	OV
TCGA-61-1906	TCGA-61-1906-01	OV
TCGA-61-1907	TCGA-61-1907-01	OV
TCGA-61-1910	TCGA-61-1910-01	OV
TCGA-61-1911	TCGA-61-1911-01	OV
TCGA-61-1913	TCGA-61-1913-01	OV
TCGA-61-1914	TCGA-61-1914-01	OV
TCGA-61-1915	TCGA-61-1915-01	OV
TCGA-61-1917	TCGA-61-1917-01	OV
TCGA-61-1918	TCGA-61-1918-01	OV
TCGA-61-1919	TCGA-61-1919-01	OV
TCGA-61-1995	TCGA-61-1995-01	OV
TCGA-61-1998	TCGA-61-1998-01	OV
TCGA-61-2000	TCGA-61-2000-01	OV
TCGA-61-2002	TCGA-61-2002-01	OV
TCGA-61-2003	TCGA-61-2003-01	OV
TCGA-61-2008	TCGA-61-2008-01	OV
TCGA-61-2009	TCGA-61-2009-01	OV
TCGA-61-2012	TCGA-61-2012-01	OV
TCGA-61-2016	TCGA-61-2016-01	OV
TCGA-61-2017	TCGA-61-2017-01	OV
TCGA-61-2018	TCGA-61-2018-01	OV
TCGA-61-2087	TCGA-61-2087-01	OV
TCGA-61-2088	TCGA-61-2088-01	OV
TCGA-61-2092	TCGA-61-2092-01	OV
TCGA-61-2094	TCGA-61-2094-01	OV
TCGA-61-2095	TCGA-61-2095-01	OV
TCGA-61-2096	TCGA-61-2096-01	OV
TCGA-61-2097	TCGA-61-2097-01	OV
TCGA-61-2098	TCGA-61-2098-01	OV
TCGA-61-2101	TCGA-61-2101-01	OV
TCGA-61-2102	TCGA-61-2102-01	OV
TCGA-61-2104	TCGA-61-2104-01	OV
TCGA-61-2109	TCGA-61-2109-01	OV
TCGA-61-2110	TCGA-61-2110-01	OV
TCGA-61-2111	TCGA-61-2111-01	OV
TCGA-61-2113	TCGA-61-2113-01	OV
TCGA-61-2610	TCGA-61-2610-02	OV
TCGA-61-2611	TCGA-61-2611-02	OV
TCGA-61-2612	TCGA-61-2612-01	OV
TCGA-61-2613	TCGA-61-2613-01	OV
TCGA-61-2614	TCGA-61-2614-01	OV
TCGA-63-5128	TCGA-63-5128-01	LUSC
TCGA-63-5131	TCGA-63-5131-01	LUSC
TCGA-63-6202	TCGA-63-6202-01	LUSC
TCGA-63-7020	TCGA-63-7020-01	LUSC
TCGA-63-7021	TCGA-63-7021-01	LUSC
TCGA-63-7022	TCGA-63-7022-01	LUSC
TCGA-63-7023	TCGA-63-7023-01	LUSC
TCGA-63-A5M9	TCGA-63-A5M9-01	LUSC
TCGA-63-A5MB	TCGA-63-A5MB-01	LUSC
TCGA-63-A5MG	TCGA-63-A5MG-01	LUSC
TCGA-63-A5MH	TCGA-63-A5MH-01	LUSC
TCGA-63-A5MI	TCGA-63-A5MI-01	LUSC
TCGA-63-A5MJ	TCGA-63-A5MJ-01	LUSC
TCGA-63-A5ML	TCGA-63-A5ML-01	LUSC
TCGA-63-A5MM	TCGA-63-A5MM-01	LUSC
TCGA-63-A5MN	TCGA-63-A5MN-01	LUSC
TCGA-63-A5MP	TCGA-63-A5MP-01	LUSC
TCGA-63-A5MR	TCGA-63-A5MR-01	LUSC
TCGA-63-A5MS	TCGA-63-A5MS-01	LUSC
TCGA-63-A5MT	TCGA-63-A5MT-01	LUSC
TCGA-63-A5MU	TCGA-63-A5MU-01	LUSC
TCGA-63-A5MV	TCGA-63-A5MV-01	LUSC
TCGA-63-A5MW	TCGA-63-A5MW-01	LUSC
TCGA-63-A5MY	TCGA-63-A5MY-01	LUSC
TCGA-66-2727	TCGA-66-2727-01	LUSC
TCGA-66-2734	TCGA-66-2734-01	LUSC
TCGA-66-2737	TCGA-66-2737-01	LUSC
TCGA-66-2742	TCGA-66-2742-01	LUSC
TCGA-66-2744	TCGA-66-2744-01	LUSC
TCGA-66-2753	TCGA-66-2753-01	LUSC
TCGA-66-2754	TCGA-66-2754-01	LUSC
TCGA-66-2755	TCGA-66-2755-01	LUSC
TCGA-66-2756	TCGA-66-2756-01	LUSC
TCGA-66-2757	TCGA-66-2757-01	LUSC
TCGA-66-2758	TCGA-66-2758-01	LUSC
TCGA-66-2759	TCGA-66-2759-01	LUSC
TCGA-66-2763	TCGA-66-2763-01	LUSC
TCGA-66-2765	TCGA-66-2765-01	LUSC
TCGA-66-2766	TCGA-66-2766-01	LUSC
TCGA-66-2767	TCGA-66-2767-01	LUSC
TCGA-66-2768	TCGA-66-2768-01	LUSC
TCGA-66-2769	TCGA-66-2769-01	LUSC
TCGA-66-2770	TCGA-66-2770-01	LUSC
TCGA-66-2771	TCGA-66-2771-01	LUSC
TCGA-66-2773	TCGA-66-2773-01	LUSC
TCGA-66-2777	TCGA-66-2777-01	LUSC
TCGA-66-2778	TCGA-66-2778-01	LUSC
TCGA-66-2780	TCGA-66-2780-01	LUSC
TCGA-66-2781	TCGA-66-2781-01	LUSC
TCGA-66-2782	TCGA-66-2782-01	LUSC
TCGA-66-2783	TCGA-66-2783-01	LUSC
TCGA-66-2785	TCGA-66-2785-01	LUSC
TCGA-66-2786	TCGA-66-2786-01	LUSC
TCGA-66-2787	TCGA-66-2787-01	LUSC
TCGA-66-2788	TCGA-66-2788-01	LUSC
TCGA-66-2789	TCGA-66-2789-01	LUSC
TCGA-66-2790	TCGA-66-2790-01	LUSC
TCGA-66-2791	TCGA-66-2791-01	LUSC
TCGA-66-2792	TCGA-66-2792-01	LUSC
TCGA-66-2793	TCGA-66-2793-01	LUSC
TCGA-66-2794	TCGA-66-2794-01	LUSC
TCGA-66-2795	TCGA-66-2795-01	LUSC
TCGA-66-2800	TCGA-66-2800-01	LUSC
TCGA-68-7755	TCGA-68-7755-01	LUSC
TCGA-68-7756	TCGA-68-7756-01	LUSC
TCGA-68-7757	TCGA-68-7757-01	LUSC
TCGA-68-8250	TCGA-68-8250-01	LUSC
TCGA-68-8251	TCGA-68-8251-01	LUSC
TCGA-68-A59I	TCGA-68-A59I-01	LUSC
TCGA-68-A59J	TCGA-68-A59J-01	LUSC
TCGA-6A-AB49	TCGA-6A-AB49-01	LUSC
TCGA-6D-AA2E	TCGA-6D-AA2E-01	KIRC
TCGA-70-6722	TCGA-70-6722-01	LUSC
TCGA-70-6723	TCGA-70-6723-01	LUSC
TCGA-72-4231	TCGA-72-4231-01	OV
TCGA-72-4232	TCGA-72-4232-01	OV
TCGA-72-4233	TCGA-72-4233-01	OV
TCGA-72-4234	TCGA-72-4234-01	OV
TCGA-72-4235	TCGA-72-4235-01	OV
TCGA-72-4236	TCGA-72-4236-01	OV
TCGA-72-4237	TCGA-72-4237-01	OV
TCGA-72-4238	TCGA-72-4238-01	OV
TCGA-72-4240	TCGA-72-4240-01	OV
TCGA-72-4241	TCGA-72-4241-01	OV
TCGA-74-6573	TCGA-74-6573-01	GBM
TCGA-74-6575	TCGA-74-6575-01	GBM
TCGA-74-6577	TCGA-74-6577-01	GBM
TCGA-74-6578	TCGA-74-6578-01	GBM
TCGA-74-6581	TCGA-74-6581-01	GBM
TCGA-74-6584	TCGA-74-6584-01	GBM
TCGA-76-4925	TCGA-76-4925-01	GBM
TCGA-76-4926	TCGA-76-4926-01	GBM
TCGA-76-4927	TCGA-76-4927-01	GBM
TCGA-76-4928	TCGA-76-4928-01	GBM
TCGA-76-4929	TCGA-76-4929-01	GBM
TCGA-76-4931	TCGA-76-4931-01	GBM
TCGA-76-4932	TCGA-76-4932-01	GBM
TCGA-76-4934	TCGA-76-4934-01	GBM
TCGA-76-4935	TCGA-76-4935-01	GBM
TCGA-76-6191	TCGA-76-6191-01	GBM
TCGA-76-6192	TCGA-76-6192-01	GBM
TCGA-76-6193	TCGA-76-6193-01	GBM
TCGA-76-6280	TCGA-76-6280-01	GBM
TCGA-76-6282	TCGA-76-6282-01	GBM
TCGA-76-6283	TCGA-76-6283-01	GBM
TCGA-76-6285	TCGA-76-6285-01	GBM
TCGA-76-6286	TCGA-76-6286-01	GBM
TCGA-76-6656	TCGA-76-6656-01	GBM
TCGA-76-6657	TCGA-76-6657-01	GBM
TCGA-76-6660	TCGA-76-6660-01	GBM
TCGA-76-6661	TCGA-76-6661-01	GBM
TCGA-76-6662	TCGA-76-6662-01	GBM
TCGA-76-6663	TCGA-76-6663-01	GBM
TCGA-76-6664	TCGA-76-6664-01	GBM
TCGA-77-6842	TCGA-77-6842-01	LUSC
TCGA-77-6843	TCGA-77-6843-01	LUSC
TCGA-77-6844	TCGA-77-6844-01	LUSC
TCGA-77-6845	TCGA-77-6845-01	LUSC
TCGA-77-7138	TCGA-77-7138-01	LUSC
TCGA-77-7139	TCGA-77-7139-01	LUSC
TCGA-77-7140	TCGA-77-7140-01	LUSC
TCGA-77-7141	TCGA-77-7141-01	LUSC
TCGA-77-7142	TCGA-77-7142-01	LUSC
TCGA-77-7335	TCGA-77-7335-01	LUSC
TCGA-77-7337	TCGA-77-7337-01	LUSC
TCGA-77-7338	TCGA-77-7338-01	LUSC
TCGA-77-7463	TCGA-77-7463-01	LUSC
TCGA-77-7465	TCGA-77-7465-01	LUSC
TCGA-77-8007	TCGA-77-8007-01	LUSC
TCGA-77-8008	TCGA-77-8008-01	LUSC
TCGA-77-8009	TCGA-77-8009-01	LUSC
TCGA-77-8128	TCGA-77-8128-01	LUSC
TCGA-77-8130	TCGA-77-8130-01	LUSC
TCGA-77-8131	TCGA-77-8131-01	LUSC
TCGA-77-8133	TCGA-77-8133-01	LUSC
TCGA-77-8136	TCGA-77-8136-01	LUSC
TCGA-77-8138	TCGA-77-8138-01	LUSC
TCGA-77-8139	TCGA-77-8139-01	LUSC
TCGA-77-8140	TCGA-77-8140-01	LUSC
TCGA-77-8143	TCGA-77-8143-01	LUSC
TCGA-77-8144	TCGA-77-8144-01	LUSC
TCGA-77-8145	TCGA-77-8145-01	LUSC
TCGA-77-8148	TCGA-77-8148-01	LUSC
TCGA-77-8150	TCGA-77-8150-01	LUSC
TCGA-77-8153	TCGA-77-8153-01	LUSC
TCGA-77-8154	TCGA-77-8154-01	LUSC
TCGA-77-8156	TCGA-77-8156-01	LUSC
TCGA-77-A5FZ	TCGA-77-A5FZ-01	LUSC
TCGA-77-A5G1	TCGA-77-A5G1-01	LUSC
TCGA-77-A5G3	TCGA-77-A5G3-01	LUSC
TCGA-77-A5G6	TCGA-77-A5G6-01	LUSC
TCGA-77-A5G7	TCGA-77-A5G7-01	LUSC
TCGA-77-A5G8	TCGA-77-A5G8-01	LUSC
TCGA-77-A5GB	TCGA-77-A5GB-01	LUSC
TCGA-77-A5GF	TCGA-77-A5GF-01	LUSC
TCGA-77-A5GH	TCGA-77-A5GH-01	LUSC
TCGA-79-5596	TCGA-79-5596-01	LUSC
TCGA-81-5910	TCGA-81-5910-01	GBM
TCGA-81-5911	TCGA-81-5911-01	GBM
TCGA-85-6175	TCGA-85-6175-01	LUSC
TCGA-85-6560	TCGA-85-6560-01	LUSC
TCGA-85-6561	TCGA-85-6561-01	LUSC
TCGA-85-6798	TCGA-85-6798-01	LUSC
TCGA-85-7696	TCGA-85-7696-01	LUSC
TCGA-85-7697	TCGA-85-7697-01	LUSC
TCGA-85-7698	TCGA-85-7698-01	LUSC
TCGA-85-7699	TCGA-85-7699-01	LUSC
TCGA-85-7710	TCGA-85-7710-01	LUSC
TCGA-85-7843	TCGA-85-7843-01	LUSC
TCGA-85-7844	TCGA-85-7844-01	LUSC
TCGA-85-7950	TCGA-85-7950-01	LUSC
TCGA-85-8048	TCGA-85-8048-01	LUSC
TCGA-85-8049	TCGA-85-8049-01	LUSC
TCGA-85-8052	TCGA-85-8052-01	LUSC
TCGA-85-8070	TCGA-85-8070-01	LUSC
TCGA-85-8071	TCGA-85-8071-01	LUSC
TCGA-85-8072	TCGA-85-8072-01	LUSC
TCGA-85-8276	TCGA-85-8276-01	LUSC
TCGA-85-8277	TCGA-85-8277-01	LUSC
TCGA-85-8287	TCGA-85-8287-01	LUSC
TCGA-85-8288	TCGA-85-8288-01	LUSC
TCGA-85-8350	TCGA-85-8350-01	LUSC
TCGA-85-8351	TCGA-85-8351-01	LUSC
TCGA-85-8352	TCGA-85-8352-01	LUSC
TCGA-85-8353	TCGA-85-8353-01	LUSC
TCGA-85-8354	TCGA-85-8354-01	LUSC
TCGA-85-8355	TCGA-85-8355-01	LUSC
TCGA-85-8479	TCGA-85-8479-01	LUSC
TCGA-85-8481	TCGA-85-8481-01	LUSC
TCGA-85-8580	TCGA-85-8580-01	LUSC
TCGA-85-8582	TCGA-85-8582-01	LUSC
TCGA-85-8584	TCGA-85-8584-01	LUSC
TCGA-85-8664	TCGA-85-8664-01	LUSC
TCGA-85-8666	TCGA-85-8666-01	LUSC
TCGA-85-A4CL	TCGA-85-A4CL-01	LUSC
TCGA-85-A4CN	TCGA-85-A4CN-01	LUSC
TCGA-85-A4JB	TCGA-85-A4JB-01	LUSC
TCGA-85-A4JC	TCGA-85-A4JC-01	LUSC
TCGA-85-A4PA	TCGA-85-A4PA-01	LUSC
TCGA-85-A4QQ	TCGA-85-A4QQ-01	LUSC
TCGA-85-A4QR	TCGA-85-A4QR-01	LUSC
TCGA-85-A50M	TCGA-85-A50M-01	LUSC
TCGA-85-A50Z	TCGA-85-A50Z-01	LUSC
TCGA-85-A510	TCGA-85-A510-01	LUSC
TCGA-85-A511	TCGA-85-A511-01	LUSC
TCGA-85-A512	TCGA-85-A512-01	LUSC
TCGA-85-A513	TCGA-85-A513-01	LUSC
TCGA-85-A53L	TCGA-85-A53L-01	LUSC
TCGA-85-A5B5	TCGA-85-A5B5-01	LUSC
TCGA-87-5896	TCGA-87-5896-01	GBM
TCGA-90-6837	TCGA-90-6837-01	LUSC
TCGA-90-7766	TCGA-90-7766-01	LUSC
TCGA-90-7767	TCGA-90-7767-01	LUSC
TCGA-90-7769	TCGA-90-7769-01	LUSC
TCGA-90-7964	TCGA-90-7964-01	LUSC
TCGA-90-A4ED	TCGA-90-A4ED-01	LUSC
TCGA-90-A4EE	TCGA-90-A4EE-01	LUSC
TCGA-90-A59Q	TCGA-90-A59Q-01	LUSC
TCGA-92-7340	TCGA-92-7340-01	LUSC
TCGA-92-7341	TCGA-92-7341-01	LUSC
TCGA-92-8063	TCGA-92-8063-01	LUSC
TCGA-92-8064	TCGA-92-8064-01	LUSC
TCGA-92-8065	TCGA-92-8065-01	LUSC
TCGA-94-7033	TCGA-94-7033-01	LUSC
TCGA-94-7557	TCGA-94-7557-01	LUSC
TCGA-94-7943	TCGA-94-7943-01	LUSC
TCGA-94-8035	TCGA-94-8035-01	LUSC
TCGA-94-8490	TCGA-94-8490-01	LUSC
TCGA-94-8491	TCGA-94-8491-01	LUSC
TCGA-94-A4VJ	TCGA-94-A4VJ-01	LUSC
TCGA-94-A5I4	TCGA-94-A5I4-01	LUSC
TCGA-94-A5I6	TCGA-94-A5I6-01	LUSC
TCGA-96-7544	TCGA-96-7544-01	LUSC
TCGA-96-7545	TCGA-96-7545-01	LUSC
TCGA-96-8169	TCGA-96-8169-01	LUSC
TCGA-96-8170	TCGA-96-8170-01	LUSC
TCGA-96-A4JL	TCGA-96-A4JL-01	LUSC
TCGA-98-7454	TCGA-98-7454-01	LUSC
TCGA-98-8020	TCGA-98-8020-01	LUSC
TCGA-98-8021	TCGA-98-8021-01	LUSC
TCGA-98-8022	TCGA-98-8022-01	LUSC
TCGA-98-8023	TCGA-98-8023-01	LUSC
TCGA-98-A538	TCGA-98-A538-01	LUSC
TCGA-98-A539	TCGA-98-A539-01	LUSC
TCGA-98-A53A	TCGA-98-A53A-01	LUSC
TCGA-98-A53B	TCGA-98-A53B-01	LUSC
TCGA-98-A53C	TCGA-98-A53C-01	LUSC
TCGA-98-A53D	TCGA-98-A53D-01	LUSC
TCGA-98-A53H	TCGA-98-A53H-01	LUSC
TCGA-98-A53I	TCGA-98-A53I-01	LUSC
TCGA-98-A53J	TCGA-98-A53J-01	LUSC
TCGA-A1-A0SB	TCGA-A1-A0SB-01	BRCA
TCGA-A1-A0SD	TCGA-A1-A0SD-01	BRCA
TCGA-A1-A0SE	TCGA-A1-A0SE-01	BRCA
TCGA-A1-A0SF	TCGA-A1-A0SF-01	BRCA
TCGA-A1-A0SG	TCGA-A1-A0SG-01	BRCA
TCGA-A1-A0SH	TCGA-A1-A0SH-01	BRCA
TCGA-A1-A0SI	TCGA-A1-A0SI-01	BRCA
TCGA-A1-A0SJ	TCGA-A1-A0SJ-01	BRCA
TCGA-A1-A0SK	TCGA-A1-A0SK-01	BRCA
TCGA-A1-A0SM	TCGA-A1-A0SM-01	BRCA
TCGA-A1-A0SN	TCGA-A1-A0SN-01	BRCA
TCGA-A1-A0SO	TCGA-A1-A0SO-01	BRCA
TCGA-A1-A0SP	TCGA-A1-A0SP-01	BRCA
TCGA-A1-A0SQ	TCGA-A1-A0SQ-01	BRCA
TCGA-A2-A04N	TCGA-A2-A04N-01	BRCA
TCGA-A2-A04P	TCGA-A2-A04P-01	BRCA
TCGA-A2-A04Q	TCGA-A2-A04Q-01	BRCA
TCGA-A2-A04R	TCGA-A2-A04R-01	BRCA
TCGA-A2-A04T	TCGA-A2-A04T-01	BRCA
TCGA-A2-A04U	TCGA-A2-A04U-01	BRCA
TCGA-A2-A04V	TCGA-A2-A04V-01	BRCA
TCGA-A2-A04W	TCGA-A2-A04W-01	BRCA
TCGA-A2-A04X	TCGA-A2-A04X-01	BRCA
TCGA-A2-A04Y	TCGA-A2-A04Y-01	BRCA
TCGA-A2-A0CK	TCGA-A2-A0CK-01	BRCA
TCGA-A2-A0CL	TCGA-A2-A0CL-01	BRCA
TCGA-A2-A0CM	TCGA-A2-A0CM-01	BRCA
TCGA-A2-A0CO	TCGA-A2-A0CO-01	BRCA
TCGA-A2-A0CP	TCGA-A2-A0CP-01	BRCA
TCGA-A2-A0CQ	TCGA-A2-A0CQ-01	BRCA
[truncated: 7,963 more rows]
