# Supplementary material for: A platform for oncogenomic reporting and interpretation
Source: Nat Commun. 2022 Feb 9;13:756. doi: 10.1038/s41467-022-28348-y (PMC8828759; doi:10.1038/s41467-022-28348-y)
Supplement: Supplementary file 4 — Source Data [file 41467_2022_28348_MOESM4_ESM.xlsx]

## Sheet: Figure 4
Figure 3A. Individual Contribution
type	Source	Number of Conclusions
raw	Combined	769
normalized	Combined	696
raw	CIViC	552
normalized	CIViC	548
raw	CGI	198
normalized	CGI	194
raw	OncoKB	112
normalized	OncoKB	112
raw	COSMIC	45
normalized	COSMIC	45
Figure 3B. Shared Content
type	Number of Sources	Number of Conclusions	Proportion of Total Conclusions
raw	1	663	0.862159
raw	2	85	0.110533
raw	3	10	0.0130039
raw	4	11	0.0143043
normalized	1	565	0.811782
normalized	2	71	0.102011
normalized	3	48	0.0689655
normalized	4	12	0.0172414

## Sheet: Figure 6
Figure 6A. Drug Terms
Source	Term Frequency	Term Coverage	Number of Terms
ChEMBL	1	0.04	4555
ChEMBL	10	0.55	1384
ChEMBL	100	0.88	246
ChEMBL+	1	0.08	8254
ChEMBL+	10	0.67	1690
ChEMBL+	100	0.91	255
Combined	1	0.12	13298
Combined	10	0.81	2034
Combined	100	0.96	269
DrugBank	1	0.03	3673
DrugBank	10	0.49	1226
DrugBank	100	0.8	224
DrugBank+	1	0.06	6556
DrugBank+	10	0.63	1574
DrugBank+	100	0.91	253
FDA SRS	1	0.04	4630
FDA SRS	10	0.55	1370
FDA SRS	100	0.87	242
NCIt	1	0.02	1802
NCIt	10	0.31	768
NCIt	100	0.72	200
NCIt+	1	0.09	9660
NCIt+	10	0.74	1861
NCIt+	100	0.95	266
Figure 6B. Disease Terms
Source	Term Frequency	Term Coverage	Number of Terms
Combined	1	0.14	11768
Combined	10	0.42	2961
Combined	100	0.63	486
Disease Ontology	1	0.04	3081
Disease Ontology	10	0.17	1186
Disease Ontology	100	0.38	293
Disease Ontology+	1	0.06	4754
Disease Ontology+	10	0.23	1590
Disease Ontology+	100	0.47	363
NCIt	1	0.04	3062
NCIt	10	0.11	759
NCIt	100	0.14	107
NCIt+	1	0.11	9738
NCIt+	10	0.36	2504
NCIt+	100	0.54	413
OncoTree	1	0	340
OncoTree	10	0.02	136
OncoTree	100	0.04	28

## Sheet: Figure 7
Figure 7. Left-hand Bar plot
Filter Type	Number of Samples	Union of Matched Samples	Total Samples	Percent of Samples Matched
AMP Tier I	3797	8786	9961	38.12
Diagnosis Match	6219	8786	9961	62.43
Direct Match	8786	8786	9961	88.2
Non-Synon	8767	8786	9961	88.01
Position-Specific	6251	8786	9961	62.75
Figure 7. Top bar plot
AMP Tier I	Diagnosis Match	Direct Match	Non-Synon	Position-Specific	Intersection Size (Samples)	Percent of Samples Matched
FALSE	FALSE	TRUE	TRUE	FALSE	1347	13.52
FALSE	FALSE	TRUE	FALSE	TRUE	14	0.14
TRUE	FALSE	TRUE	TRUE	FALSE	121	1.21
TRUE	FALSE	TRUE	FALSE	TRUE	1	0.01
FALSE	TRUE	TRUE	TRUE	FALSE	818	8.21
FALSE	TRUE	TRUE	FALSE	TRUE	3	0.03
FALSE	FALSE	TRUE	TRUE	TRUE	878	8.81
TRUE	TRUE	TRUE	TRUE	FALSE	249	2.5
TRUE	TRUE	TRUE	FALSE	TRUE	1	0.01
TRUE	FALSE	TRUE	TRUE	TRUE	206	2.07
FALSE	TRUE	TRUE	TRUE	TRUE	1929	19.37
TRUE	TRUE	TRUE	TRUE	TRUE	3219	32.32

## Sheet: Figure 8
Figure 8. Left-hand Bar plot
Variant Type	Samples	Union of Matched Samples	Total Samples	Percent of Samples Matched
cnv	3832	8786	9961	38.47
mut	6299	8786	9961	63.24
exp	5079	8786	9961	50.99
fus	492	8786	9961	4.94
Figure 8. Top bar plot
cnv	exp	fus	mut	Intersection Size (Samples)	Percent of Samples Matched
TRUE	FALSE	FALSE	FALSE	532	5.34
FALSE	TRUE	FALSE	FALSE	1128	11.32
FALSE	FALSE	TRUE	FALSE	114	1.14
FALSE	FALSE	FALSE	TRUE	1800	18.07
TRUE	TRUE	FALSE	FALSE	547	5.49
TRUE	FALSE	TRUE	FALSE	19	0.19
TRUE	FALSE	FALSE	TRUE	1179	11.84
FALSE	TRUE	TRUE	FALSE	119	1.19
FALSE	TRUE	FALSE	TRUE	1680	16.87
FALSE	FALSE	TRUE	TRUE	39	0.39
TRUE	TRUE	TRUE	FALSE	28	0.28
TRUE	TRUE	FALSE	TRUE	1428	14.34
TRUE	FALSE	TRUE	TRUE	24	0.24
FALSE	TRUE	TRUE	TRUE	74	0.74
TRUE	TRUE	TRUE	TRUE	75	0.75

## Sheet: Supplementary Figure 2
Supplementary Figure 2
Frequency	Diagnosis name
2	abdominal sarcoma
5	acute lymphoblastic leukemia
2	acute myeloid leukemia
2	adenocarcinoma
2	adenocarcinoma of the cervix
1	adenocarcinoma of the stomach
2	adenoid cystic carcinoma (breast)
2	adenosquamous pancreas carcinoma
1	adrenal gland cancer
9	adrenocortical carcinoma
14	alveolar rhabdomyosarcoma
2	alveolar soft part sarcoma
3	anaplastic astrocytoma
2	angiosarcoma
2	atypical teratoid rhabdoid tumor
2	b-cell acute lymphoid leukemia
2	b-cell childhood acute lymphoblastic leukemia
2	blastic plasmacytoid dendritic cell neoplasm
2	brain ependymoma
11	brain glioblastoma
4	brain glioma
2	brain stem glioma
81	breast cancer
2	breast carcinoma
5	breast invasive ductal carcinoma
2	burkitt lymphoma
1	cancer of unknown primary
4	carcinoma primary unknown origin
2	cavernous sinus meningioma
4	central nervous system embryonal carcinoma
2	cervical cancer
2	cervical squamous cell carcinoma
12	cholangiocarcinoma
2	chondroblastic osteosarcoma
2	chondrosarcoma
2	chordoma
4	choroidal melanoma
2	choroid melanoma
2	choroid plexus carcinoma
1	chronic lymphocytic leukemia
1	clear cell adenocarcinoma​
2	colon adenocarcinoma
16	colon cancer
21	colorectal adenocarcinoma
12	colorectal cancer
2	conjunctival melanoma
2	diffuse intrinsic pontine glioma
2	diffuse large b-cell lymphoma
1	diffuse large b-cell lymphoma (relapsed)
1	duodenum cancer
5	embryonal rhabdomyosarcoma
2	embryonal rhabdomyosarcoma (anaplastic)
3	endometrial adenocarcinoma
2	endometrial stromal sarcoma
2	endometrioid ovarian cancer
2	ependymoma
1	epithelioid hemangioendothelioma
2	esophagus squamous cell carcinoma
2	esthesioneuroblastoma
16	ewing sarcoma
4	ewing's sarcoma
1	follicular lymphoma
2	follicular thyroid carcinoma
1	ganglioneuroblastoma
2	gastric adenocarcinoma
3	gastroesophageal junction adenocarcinoma
2	gastrointestinal stromal tumor
2	giant cell granuloma
9	glioblastoma multiforme
2	gliomatosis cerebri
2	head and neck mucosal melanoma
2	hepatocellular carcinoma
10	high grade glioma
2	high-grade glioma (thalamic)
2	high-grade serous ovarian cancer
2	intrahepatic cholangiocarcinoma
7	invasive breast carcinoma
1	invasive breast carcinoma;metastatic breast cancer
3	kidney angiomyolipoma-epithelioid
4	leiomyosarcoma
4	liposarcoma
2	liver adenocarcinoma
1	low grade serous ovarian cancer
26	lung adenocarcinoma
4	lung cancer
5	lung squamous cell carcinoma
2	lymphoblastic leukemia
2	malignant choroid melanoma
2	malignant epithelial mesothelioma
2	malignant peripheral nerve sheath tumor
3	mediastinal large b-cell lymphoma
2	mediastinal large-cell lymphoma
2	medulloblastoma
2	medulloepithelioma
10	melanoma
2	meningioma
4	metastatic breast cancer
2	metastatic gallbladder adenocarcinoma
2	metastatic leptomeningeal high grade glioma
2	metastatic malignant peripheral nerve sheath tumor
2	mucinous adenocarcinoma
2	nasopharynx carcinoma
2	nephroblastoma
16	neuroblastoma
2	neuroendocrine carcinoma
2	neuroendocrine carcinoma (lung)
1	neuroendocrine carcinoma (small cell lung)
6	neuroendocrine tumor
7	non-small cell lung carcinoma
2	nut midline carcinoma
2	oligodendroglioma
25	osteosarcoma
10	ovarian cancer
2	ovarian clear cell carcinoma
2	ovarian cystadenocarcinoma low grade
2	ovarian granulosa cell tumour
3	pancreas adenocarcinoma
51	pancreatic adenocarcinoma
59	pancreatic cancer
6	pancreatic carcinoma
15	pancreatic ductal adenocarcinoma
4	pancreatic neuroendocrine tumor
4	paraganglioma
2	parotid gland adenoid cystic carcinoma
2	pediatric germ cell cancer
2	perianal malignant melanoma
2	peripheral t-cell lymphoma
4	peritoneal mesothelioma
2	pilomyxoid astrocytoma
2	pineoblastoma
4	plasma cell myeloma
1	pleomorphic liposarcoma
2	pleuropulmonary blastoma
2	poorly differentiated adenocarcinoma
7	primary of unknown origin
6	primary unknown
2	primary unknown (neuroendocrine)
2	prostate carcinoma
2	rectal cancer
2	rectosigmoid cancer
2	relasped wilms' tumor
2	renal wilms' tumour
4	rhabdoid cancer
4	rhabdomyosarcoma
2	rosette-forming glioneuronal tumor
2	salivary duct carcinoma
1	salivary gland carcinoma
3	sarcoma
2	sarcomatoid carcinoma of the lung
2	serous carcinoma of the endometrium
2	serous ovarian cancer
2	sex cord stromal tumor
2	skull base chordoma
1	small cell carcinoma of the ovary
2	soft tissue sarcoma
6	spinal cord glioma
2	spindle epithelial tumor with thymus-like differentiation
5	squamous cell carcinoma (alveolar ridge)
2	squamous cell carcinoma of the thymus
2	squamous cell carcinoma (tongue)
4	synovial sarcoma
2	t-cell acute lymphoid leukemia
1	thymic carcinoma
2	tongue squamous cell carcinoma
2	t-prolymphocytic leukemia
2	trachea adenoid cystic carcinoma
2	transformed dlbcl
1	undifferentiated sarcoma
6	unknown tissue unknown histology
1	uterine sarcoma
3	uveal melanoma

## Sheet: Supplementary Figure 4
Supplementary Figure 4A. Individual Contribution
Term Type	Resource	Number of Terms
drug	Combined	391828
drug	DrugBank+	129160
drug	ChEMBL+	123287
drug	FDA SRS	109334
disease	Combined	87687
drug	NCIt+	87427
disease	NCIt+	57276
disease	Disease Ontology+	38489
disease	OncoTree+	851
Supplementary Figure 4B. Shared Content
Term Type	Number of Resources	Number of Terms	Proportion of Total Terms
disease	1	79010	0.901046
disease	2	8425	0.0960804
disease	3	252	0.00287386
drug	1	357192	0.911604
drug	2	17709	0.0451959
drug	3	11110	0.0283543
drug	4	5817	0.0148458

## Sheet: Supplementary Figure 5
Supplementary Figure 5
sample_id	study	therapeutic_match	non_therapeutic_match
TCGA-OR-A5J1-01	ACC	20	13
TCGA-OR-A5J2-01	ACC	12	6
TCGA-OR-A5J3-01	ACC	1	0
TCGA-OR-A5J4-01	ACC	8	4
TCGA-OR-A5J5-01	ACC	11	38
TCGA-OR-A5J6-01	ACC	2	0
TCGA-OR-A5J7-01	ACC	4	3
TCGA-OR-A5J8-01	ACC	31	3
TCGA-OR-A5J9-01	ACC	0	3
TCGA-OR-A5JA-01	ACC	20	9
TCGA-OR-A5JB-01	ACC	46	39
TCGA-OR-A5JC-01	ACC	0	1
TCGA-OR-A5JD-01	ACC	4	3
TCGA-OR-A5JE-01	ACC	5	3
TCGA-OR-A5JF-01	ACC	0	0
TCGA-OR-A5JG-01	ACC	10	1
TCGA-OR-A5JH-01	ACC	0	0
TCGA-OR-A5JI-01	ACC	0	0
TCGA-OR-A5JJ-01	ACC	9	26
TCGA-OR-A5JK-01	ACC	3	0
TCGA-OR-A5JL-01	ACC	8	4
TCGA-OR-A5JM-01	ACC	14	10
TCGA-OR-A5JO-01	ACC	10	1
TCGA-OR-A5JP-01	ACC	11	5
TCGA-OR-A5JQ-01	ACC	0	0
TCGA-OR-A5JR-01	ACC	6	0
TCGA-OR-A5JS-01	ACC	6	14
TCGA-OR-A5JT-01	ACC	0	3
TCGA-OR-A5JU-01	ACC	0	0
TCGA-OR-A5JV-01	ACC	1	0
TCGA-OR-A5JW-01	ACC	5	2
TCGA-OR-A5JX-01	ACC	1	4
TCGA-OR-A5JY-01	ACC	14	30
TCGA-OR-A5JZ-01	ACC	2	4
TCGA-OR-A5K0-01	ACC	9	7
TCGA-OR-A5K1-01	ACC	0	0
TCGA-OR-A5K2-01	ACC	1	3
TCGA-OR-A5K3-01	ACC	0	0
TCGA-OR-A5K4-01	ACC	11	8
TCGA-OR-A5K5-01	ACC	1	17
TCGA-OR-A5K6-01	ACC	1	10
TCGA-OR-A5K8-01	ACC	0	1
TCGA-OR-A5K9-01	ACC	5	7
TCGA-OR-A5KB-01	ACC	19	33
TCGA-OR-A5KO-01	ACC	9	4
TCGA-OR-A5KP-01	ACC	8	5
TCGA-OR-A5KQ-01	ACC	0	0
TCGA-OR-A5KS-01	ACC	1	0
TCGA-OR-A5KT-01	ACC	6	6
TCGA-OR-A5KU-01	ACC	0	12
TCGA-OR-A5KV-01	ACC	4	13
TCGA-OR-A5KW-01	ACC	0	3
TCGA-OR-A5KX-01	ACC	1	1
TCGA-OR-A5KY-01	ACC	14	18
TCGA-OR-A5KZ-01	ACC	21	5
TCGA-OR-A5L1-01	ACC	0	14
TCGA-OR-A5L2-01	ACC	11	14
TCGA-OR-A5L3-01	ACC	0	15
TCGA-OR-A5L4-01	ACC	0	0
TCGA-OR-A5L5-01	ACC	0	0
TCGA-OR-A5L6-01	ACC	0	0
TCGA-OR-A5L8-01	ACC	0	14
TCGA-OR-A5L9-01	ACC	8	1
TCGA-OR-A5LA-01	ACC	1	1
TCGA-OR-A5LB-01	ACC	0	15
TCGA-OR-A5LC-01	ACC	0	5
TCGA-OR-A5LD-01	ACC	3	6
TCGA-OR-A5LE-01	ACC	13	22
TCGA-OR-A5LF-01	ACC	5	2
TCGA-OR-A5LG-01	ACC	3	0
TCGA-OR-A5LH-01	ACC	0	0
TCGA-OR-A5LI-01	ACC	6	2
TCGA-OR-A5LJ-01	ACC	20	73
TCGA-OR-A5LK-01	ACC	33	31
TCGA-OR-A5LL-01	ACC	5	2
TCGA-OR-A5LM-01	ACC	0	4
TCGA-OR-A5LN-01	ACC	0	0
TCGA-OR-A5LO-01	ACC	9	4
TCGA-OR-A5LP-01	ACC	4	0
TCGA-OR-A5LR-01	ACC	1	1
TCGA-OR-A5LS-01	ACC	0	0
TCGA-OR-A5LT-01	ACC	4	5
TCGA-OR-A5OG-01	ACC	0	0
TCGA-OU-A5PI-01	ACC	1	0
TCGA-P6-A5OF-01	ACC	0	2
TCGA-P6-A5OH-01	ACC	0	6
TCGA-PA-A5YG-01	ACC	1	0
TCGA-PK-A5H8-01	ACC	0	0
TCGA-PK-A5H9-01	ACC	7	1
TCGA-PK-A5HA-01	ACC	4	3
TCGA-PK-A5HB-01	ACC	32	17
TCGA-PK-A5HC-01	ACC	11	19
TCGA-2F-A9KO-01	BLCA	37	17
TCGA-2F-A9KP-01	BLCA	52	36
TCGA-2F-A9KQ-01	BLCA	10	7
TCGA-2F-A9KR-01	BLCA	35	29
TCGA-2F-A9KT-01	BLCA	16	16
TCGA-2F-A9KW-01	BLCA	52	49
TCGA-4Z-AA7M-01	BLCA	26	28
TCGA-4Z-AA7N-01	BLCA	1	0
TCGA-4Z-AA7O-01	BLCA	22	24
TCGA-4Z-AA7Q-01	BLCA	15	23
TCGA-4Z-AA7R-01	BLCA	48	21
TCGA-4Z-AA7S-01	BLCA	46	6
TCGA-4Z-AA7W-01	BLCA	54	42
TCGA-4Z-AA7Y-01	BLCA	43	39
TCGA-4Z-AA80-01	BLCA	27	10
TCGA-4Z-AA81-01	BLCA	45	13
TCGA-4Z-AA82-01	BLCA	15	4
TCGA-4Z-AA83-01	BLCA	11	14
TCGA-4Z-AA84-01	BLCA	77	42
TCGA-4Z-AA86-01	BLCA	22	26
TCGA-4Z-AA87-01	BLCA	38	5
TCGA-4Z-AA89-01	BLCA	43	24
TCGA-5N-A9KI-01	BLCA	45	49
TCGA-5N-A9KM-01	BLCA	9	5
TCGA-BL-A0C8-01	BLCA	56	10
TCGA-BL-A13I-01	BLCA	3	22
TCGA-BL-A13J-01	BLCA	11	24
TCGA-BL-A3JM-01	BLCA	19	36
TCGA-BL-A5ZZ-01	BLCA	9	27
TCGA-BT-A0S7-01	BLCA	9	10
TCGA-BT-A0YX-01	BLCA	25	33
TCGA-BT-A20J-01	BLCA	23	11
TCGA-BT-A20N-01	BLCA	12	6
TCGA-BT-A20O-01	BLCA	37	31
TCGA-BT-A20P-01	BLCA	3	4
TCGA-BT-A20Q-01	BLCA	27	37
TCGA-BT-A20R-01	BLCA	37	39
TCGA-BT-A20T-01	BLCA	12	9
TCGA-BT-A20U-01	BLCA	16	31
TCGA-BT-A20V-01	BLCA	1	3
TCGA-BT-A20W-01	BLCA	29	25
TCGA-BT-A20X-01	BLCA	9	5
TCGA-BT-A2LA-01	BLCA	24	33
TCGA-BT-A2LB-01	BLCA	19	20
TCGA-BT-A2LD-01	BLCA	21	41
TCGA-BT-A3PH-01	BLCA	31	13
TCGA-BT-A3PJ-01	BLCA	27	15
TCGA-BT-A3PK-01	BLCA	48	9
TCGA-BT-A42B-01	BLCA	0	11
TCGA-BT-A42C-01	BLCA	21	15
TCGA-BT-A42E-01	BLCA	23	9
TCGA-BT-A42F-01	BLCA	22	30
TCGA-C4-A0EZ-01	BLCA	16	24
TCGA-C4-A0F0-01	BLCA	8	8
TCGA-C4-A0F1-01	BLCA	4	18
TCGA-C4-A0F6-01	BLCA	6	5
TCGA-C4-A0F7-01	BLCA	11	22
TCGA-CF-A1HR-01	BLCA	12	8
TCGA-CF-A1HS-01	BLCA	14	31
TCGA-CF-A27C-01	BLCA	11	13
TCGA-CF-A3MF-01	BLCA	15	9
TCGA-CF-A3MG-01	BLCA	14	11
TCGA-CF-A3MH-01	BLCA	6	5
TCGA-CF-A3MI-01	BLCA	15	25
TCGA-CF-A47S-01	BLCA	9	5
TCGA-CF-A47T-01	BLCA	12	19
TCGA-CF-A47V-01	BLCA	16	11
TCGA-CF-A47W-01	BLCA	8	8
TCGA-CF-A47X-01	BLCA	36	21
TCGA-CF-A47Y-01	BLCA	20	34
TCGA-CF-A5U8-01	BLCA	19	5
TCGA-CF-A5UA-01	BLCA	55	21
TCGA-CF-A7I0-01	BLCA	12	10
TCGA-CF-A8HX-01	BLCA	6	5
TCGA-CF-A8HY-01	BLCA	9	10
TCGA-CF-A9FF-01	BLCA	42	41
TCGA-CF-A9FH-01	BLCA	6	4
TCGA-CF-A9FL-01	BLCA	0	6
TCGA-CF-A9FM-01	BLCA	13	8
TCGA-CU-A0YN-01	BLCA	17	5
TCGA-CU-A0YO-01	BLCA	0	3
TCGA-CU-A0YR-01	BLCA	52	21
TCGA-CU-A3KJ-01	BLCA	20	13
TCGA-CU-A3QU-01	BLCA	4	6
TCGA-CU-A3YL-01	BLCA	7	18
TCGA-CU-A5W6-01	BLCA	51	31
TCGA-CU-A72E-01	BLCA	35	38
TCGA-DK-A1A3-01	BLCA	18	30
TCGA-DK-A1A5-01	BLCA	89	13
TCGA-DK-A1A6-01	BLCA	55	7
TCGA-DK-A1A7-01	BLCA	10	18
TCGA-DK-A1AA-01	BLCA	3	14
TCGA-DK-A1AB-01	BLCA	28	18
TCGA-DK-A1AC-01	BLCA	55	57
TCGA-DK-A1AD-01	BLCA	22	8
TCGA-DK-A1AE-01	BLCA	17	13
TCGA-DK-A1AF-01	BLCA	7	7
TCGA-DK-A1AG-01	BLCA	45	36
TCGA-DK-A2HX-01	BLCA	2	5
TCGA-DK-A2I1-01	BLCA	22	8
TCGA-DK-A2I2-01	BLCA	23	36
TCGA-DK-A2I4-01	BLCA	18	13
TCGA-DK-A2I6-01	BLCA	69	40
TCGA-DK-A3IK-01	BLCA	12	34
TCGA-DK-A3IL-01	BLCA	10	45
TCGA-DK-A3IM-01	BLCA	18	36
TCGA-DK-A3IN-01	BLCA	28	25
TCGA-DK-A3IQ-01	BLCA	3	3
TCGA-DK-A3IS-01	BLCA	23	11
TCGA-DK-A3IT-01	BLCA	3	10
TCGA-DK-A3IU-01	BLCA	10	6
TCGA-DK-A3IV-01	BLCA	11	8
TCGA-DK-A3WW-01	BLCA	45	49
TCGA-DK-A3WX-01	BLCA	11	17
TCGA-DK-A3WY-01	BLCA	4	1
TCGA-DK-A3X1-01	BLCA	47	56
TCGA-DK-A3X2-01	BLCA	22	34
TCGA-DK-A6AV-01	BLCA	11	6
TCGA-DK-A6AW-01	BLCA	79	66
TCGA-DK-A6B0-01	BLCA	8	5
TCGA-DK-A6B1-01	BLCA	0	3
TCGA-DK-A6B2-01	BLCA	28	11
TCGA-DK-A6B5-01	BLCA	40	37
TCGA-DK-A6B6-01	BLCA	35	35
TCGA-DK-AA6L-01	BLCA	32	26
TCGA-DK-AA6M-01	BLCA	11	25
TCGA-DK-AA6P-01	BLCA	21	14
TCGA-DK-AA6Q-01	BLCA	40	47
TCGA-DK-AA6R-01	BLCA	27	37
TCGA-DK-AA6S-01	BLCA	11	10
TCGA-DK-AA6T-01	BLCA	5	8
TCGA-DK-AA6U-01	BLCA	9	5
TCGA-DK-AA6W-01	BLCA	27	16
TCGA-DK-AA6X-01	BLCA	36	25
TCGA-DK-AA71-01	BLCA	46	40
TCGA-DK-AA74-01	BLCA	11	7
TCGA-DK-AA75-01	BLCA	57	22
TCGA-DK-AA76-01	BLCA	24	13
TCGA-DK-AA77-01	BLCA	59	39
TCGA-E5-A2PC-01	BLCA	51	43
TCGA-E5-A4TZ-01	BLCA	14	19
TCGA-E5-A4U1-01	BLCA	20	32
TCGA-E7-A3X6-01	BLCA	9	8
TCGA-E7-A3Y1-01	BLCA	8	7
TCGA-E7-A4IJ-01	BLCA	28	26
TCGA-E7-A4XJ-01	BLCA	41	16
TCGA-E7-A519-01	BLCA	12	12
TCGA-E7-A541-01	BLCA	16	29
TCGA-E7-A5KE-01	BLCA	14	28
TCGA-E7-A5KF-01	BLCA	26	37
TCGA-E7-A677-01	BLCA	18	30
TCGA-E7-A678-01	BLCA	16	10
TCGA-E7-A6MD-01	BLCA	17	11
TCGA-E7-A6ME-01	BLCA	14	6
TCGA-E7-A6MF-01	BLCA	8	21
TCGA-E7-A7DU-01	BLCA	36	36
TCGA-E7-A7DV-01	BLCA	26	22
TCGA-E7-A7PW-01	BLCA	46	6
TCGA-E7-A7XN-01	BLCA	22	20
TCGA-E7-A85H-01	BLCA	26	20
TCGA-E7-A8O7-01	BLCA	5	20
TCGA-E7-A97P-01	BLCA	9	29
TCGA-E7-A97Q-01	BLCA	20	18
TCGA-FD-A3B3-01	BLCA	13	6
TCGA-FD-A3B4-01	BLCA	3	2
TCGA-FD-A3B5-01	BLCA	39	40
TCGA-FD-A3B6-01	BLCA	47	46
TCGA-FD-A3B7-01	BLCA	51	39
TCGA-FD-A3B8-01	BLCA	12	4
TCGA-FD-A3N5-01	BLCA	23	28
TCGA-FD-A3N6-01	BLCA	9	14
TCGA-FD-A3NA-01	BLCA	32	4
TCGA-FD-A3SJ-01	BLCA	47	48
TCGA-FD-A3SL-01	BLCA	12	10
TCGA-FD-A3SM-01	BLCA	16	25
TCGA-FD-A3SN-01	BLCA	31	32
TCGA-FD-A3SO-01	BLCA	36	51
TCGA-FD-A3SP-01	BLCA	10	32
TCGA-FD-A3SQ-01	BLCA	2	4
TCGA-FD-A3SR-01	BLCA	16	8
TCGA-FD-A3SS-01	BLCA	24	32
TCGA-FD-A43N-01	BLCA	42	35
TCGA-FD-A43P-01	BLCA	36	28
TCGA-FD-A43S-01	BLCA	5	0
TCGA-FD-A43U-01	BLCA	8	3
TCGA-FD-A43X-01	BLCA	13	12
TCGA-FD-A43Y-01	BLCA	10	7
TCGA-FD-A5BR-01	BLCA	13	6
TCGA-FD-A5BS-01	BLCA	6	2
TCGA-FD-A5BT-01	BLCA	12	5
TCGA-FD-A5BU-01	BLCA	11	13
TCGA-FD-A5BV-01	BLCA	26	22
TCGA-FD-A5BX-01	BLCA	46	25
TCGA-FD-A5BY-01	BLCA	1	1
TCGA-FD-A5BZ-01	BLCA	5	6
TCGA-FD-A5C0-01	BLCA	20	3
TCGA-FD-A5C1-01	BLCA	31	33
TCGA-FD-A62N-01	BLCA	10	2
TCGA-FD-A62O-01	BLCA	2	7
TCGA-FD-A62P-01	BLCA	7	10
TCGA-FD-A62S-01	BLCA	24	25
TCGA-FD-A6TA-01	BLCA	4	17
TCGA-FD-A6TB-01	BLCA	7	10
TCGA-FD-A6TC-01	BLCA	57	19
TCGA-FD-A6TD-01	BLCA	74	10
TCGA-FD-A6TE-01	BLCA	15	33
TCGA-FD-A6TF-01	BLCA	14	19
TCGA-FD-A6TG-01	BLCA	18	26
TCGA-FD-A6TH-01	BLCA	7	5
TCGA-FD-A6TI-01	BLCA	10	40
TCGA-FD-A6TK-01	BLCA	3	6
TCGA-FJ-A3Z7-01	BLCA	28	19
TCGA-FJ-A3Z9-01	BLCA	32	13
TCGA-FJ-A3ZE-01	BLCA	38	17
TCGA-FJ-A3ZF-01	BLCA	13	19
TCGA-FJ-A871-01	BLCA	40	27
TCGA-FT-A3EE-01	BLCA	20	24
TCGA-FT-A61P-01	BLCA	18	7
TCGA-G2-A2EC-01	BLCA	2	3
TCGA-G2-A2EF-01	BLCA	30	30
TCGA-G2-A2EJ-01	BLCA	41	37
TCGA-G2-A2EK-01	BLCA	4	4
TCGA-G2-A2EL-01	BLCA	36	19
TCGA-G2-A2EO-01	BLCA	50	54
TCGA-G2-A2ES-01	BLCA	18	35
TCGA-G2-A3IB-01	BLCA	19	26
TCGA-G2-A3IE-01	BLCA	27	27
TCGA-G2-A3VY-01	BLCA	64	51
TCGA-G2-AA3B-01	BLCA	56	42
TCGA-G2-AA3C-01	BLCA	59	14
TCGA-G2-AA3D-01	BLCA	24	5
TCGA-G2-AA3F-01	BLCA	9	10
TCGA-GC-A3BM-01	BLCA	10	15
TCGA-GC-A3I6-01	BLCA	22	8
TCGA-GC-A3OO-01	BLCA	12	24
TCGA-GC-A3RB-01	BLCA	44	16
TCGA-GC-A3RC-01	BLCA	14	11
TCGA-GC-A3RD-01	BLCA	6	5
TCGA-GC-A3WC-01	BLCA	28	32
TCGA-GC-A3YS-01	BLCA	26	21
TCGA-GC-A4ZW-01	BLCA	20	37
TCGA-GC-A6I1-01	BLCA	20	36
TCGA-GC-A6I3-01	BLCA	50	37
TCGA-GD-A2C5-01	BLCA	10	33
TCGA-GD-A3OP-01	BLCA	31	7
TCGA-GD-A3OQ-01	BLCA	11	36
TCGA-GD-A3OS-01	BLCA	15	67
TCGA-GD-A6C6-01	BLCA	64	50
TCGA-GD-A76B-01	BLCA	27	29
TCGA-GU-A42P-01	BLCA	60	22
TCGA-GU-A42Q-01	BLCA	17	33
TCGA-GU-A42R-01	BLCA	19	11
TCGA-GU-A762-01	BLCA	10	4
TCGA-GU-A763-01	BLCA	10	8
TCGA-GU-A764-01	BLCA	20	24
TCGA-GU-A766-01	BLCA	14	21
TCGA-GU-A767-01	BLCA	20	37
TCGA-GU-AATO-01	BLCA	42	56
TCGA-GU-AATP-01	BLCA	58	10
TCGA-GU-AATQ-01	BLCA	47	38
TCGA-GV-A3JV-01	BLCA	4	6
TCGA-GV-A3JW-01	BLCA	24	6
TCGA-GV-A3JX-01	BLCA	39	47
TCGA-GV-A3JZ-01	BLCA	62	19
TCGA-GV-A3QF-01	BLCA	13	6
TCGA-GV-A3QG-01	BLCA	29	6
TCGA-GV-A3QH-01	BLCA	49	32
TCGA-GV-A3QI-01	BLCA	12	12
TCGA-GV-A3QK-01	BLCA	7	5
TCGA-GV-A40E-01	BLCA	24	27
TCGA-GV-A40G-01	BLCA	23	34
TCGA-GV-A6ZA-01	BLCA	31	19
TCGA-H4-A2HO-01	BLCA	62	36
TCGA-H4-A2HQ-01	BLCA	18	17
TCGA-HQ-A2OE-01	BLCA	6	14
TCGA-HQ-A2OF-01	BLCA	50	36
TCGA-HQ-A5ND-01	BLCA	27	12
TCGA-HQ-A5NE-01	BLCA	38	41
TCGA-K4-A3WS-01	BLCA	39	32
TCGA-K4-A3WU-01	BLCA	29	10
TCGA-K4-A3WV-01	BLCA	36	12
TCGA-K4-A4AB-01	BLCA	42	34
TCGA-K4-A4AC-01	BLCA	11	32
TCGA-K4-A54R-01	BLCA	65	44
TCGA-K4-A5RH-01	BLCA	10	18
TCGA-K4-A5RI-01	BLCA	12	33
TCGA-K4-A5RJ-01	BLCA	15	20
TCGA-K4-A6FZ-01	BLCA	27	30
TCGA-K4-A6MB-01	BLCA	28	12
TCGA-K4-A83P-01	BLCA	30	29
TCGA-K4-AAQO-01	BLCA	19	8
TCGA-KQ-A41N-01	BLCA	62	33
TCGA-KQ-A41O-01	BLCA	16	27
TCGA-KQ-A41P-01	BLCA	21	25
TCGA-KQ-A41Q-01	BLCA	6	13
TCGA-KQ-A41R-01	BLCA	22	12
TCGA-KQ-A41S-01	BLCA	21	19
TCGA-LC-A66R-01	BLCA	15	11
TCGA-LT-A5Z6-01	BLCA	18	15
TCGA-LT-A8JT-01	BLCA	28	13
TCGA-MV-A51V-01	BLCA	33	22
TCGA-PQ-A6FI-01	BLCA	16	44
TCGA-PQ-A6FN-01	BLCA	24	24
TCGA-R3-A69X-01	BLCA	9	8
TCGA-S5-A6DX-01	BLCA	15	10
TCGA-S5-AA26-01	BLCA	10	13
TCGA-SY-A9G0-01	BLCA	5	2
TCGA-SY-A9G5-01	BLCA	46	30
TCGA-UY-A78K-01	BLCA	21	38
TCGA-UY-A78L-01	BLCA	13	9
TCGA-UY-A78M-01	BLCA	43	41
TCGA-UY-A78N-01	BLCA	19	9
TCGA-UY-A78O-01	BLCA	18	31
TCGA-UY-A78P-01	BLCA	54	22
TCGA-UY-A8OB-01	BLCA	17	5
TCGA-UY-A8OC-01	BLCA	35	14
TCGA-UY-A8OD-01	BLCA	61	11
TCGA-UY-A9PA-01	BLCA	20	32
TCGA-UY-A9PB-01	BLCA	27	16
TCGA-UY-A9PD-01	BLCA	38	34
TCGA-UY-A9PE-01	BLCA	18	18
TCGA-UY-A9PF-01	BLCA	21	13
TCGA-UY-A9PH-01	BLCA	25	8
TCGA-XF-A8HB-01	BLCA	18	25
TCGA-XF-A8HC-01	BLCA	7	17
TCGA-XF-A8HD-01	BLCA	47	45
TCGA-XF-A8HE-01	BLCA	36	41
TCGA-XF-A8HF-01	BLCA	9	4
TCGA-XF-A8HG-01	BLCA	28	27
TCGA-XF-A8HH-01	BLCA	8	20
TCGA-XF-A8HI-01	BLCA	45	34
TCGA-XF-A9SG-01	BLCA	9	7
TCGA-XF-A9SH-01	BLCA	3	1
TCGA-XF-A9SI-01	BLCA	24	16
TCGA-XF-A9SJ-01	BLCA	8	7
TCGA-XF-A9SK-01	BLCA	17	13
TCGA-XF-A9SL-01	BLCA	4	0
TCGA-XF-A9SM-01	BLCA	16	35
TCGA-XF-A9SP-01	BLCA	3	1
TCGA-XF-A9ST-01	BLCA	22	29
TCGA-XF-A9SU-01	BLCA	48	13
TCGA-XF-A9SV-01	BLCA	13	16
TCGA-XF-A9SW-01	BLCA	6	7
TCGA-XF-A9SX-01	BLCA	8	20
TCGA-XF-A9SY-01	BLCA	25	14
TCGA-XF-A9SZ-01	BLCA	8	11
TCGA-XF-A9T0-01	BLCA	52	26
TCGA-XF-A9T2-01	BLCA	7	22
TCGA-XF-A9T3-01	BLCA	37	9
TCGA-XF-A9T4-01	BLCA	13	24
TCGA-XF-A9T5-01	BLCA	31	11
TCGA-XF-A9T6-01	BLCA	29	5
TCGA-XF-A9T8-01	BLCA	43	40
TCGA-XF-AAME-01	BLCA	36	33
TCGA-XF-AAMF-01	BLCA	13	4
TCGA-XF-AAMG-01	BLCA	68	45
TCGA-XF-AAMH-01	BLCA	35	25
TCGA-XF-AAMJ-01	BLCA	9	4
TCGA-XF-AAML-01	BLCA	28	41
TCGA-XF-AAMQ-01	BLCA	31	38
TCGA-XF-AAMR-01	BLCA	10	3
TCGA-XF-AAMT-01	BLCA	19	9
TCGA-XF-AAMW-01	BLCA	15	21
TCGA-XF-AAMX-01	BLCA	35	40
TCGA-XF-AAMY-01	BLCA	14	6
TCGA-XF-AAMZ-01	BLCA	18	13
TCGA-XF-AAN0-01	BLCA	43	46
TCGA-XF-AAN1-01	BLCA	9	20
TCGA-XF-AAN2-01	BLCA	35	36
TCGA-XF-AAN3-01	BLCA	26	26
TCGA-XF-AAN4-01	BLCA	23	12
TCGA-XF-AAN5-01	BLCA	9	17
TCGA-XF-AAN7-01	BLCA	44	20
TCGA-XF-AAN8-01	BLCA	12	2
TCGA-YC-A89H-01	BLCA	59	43
TCGA-YC-A8S6-01	BLCA	8	9
TCGA-YC-A9TC-01	BLCA	15	27
TCGA-YF-AA3L-01	BLCA	58	21
TCGA-YF-AA3M-01	BLCA	11	26
TCGA-ZF-A9R0-01	BLCA	19	26
TCGA-ZF-A9R1-01	BLCA	1	2
TCGA-ZF-A9R2-01	BLCA	29	15
TCGA-ZF-A9R3-01	BLCA	9	15
TCGA-ZF-A9R4-01	BLCA	35	14
TCGA-ZF-A9R5-01	BLCA	28	32
TCGA-ZF-A9R7-01	BLCA	18	12
TCGA-ZF-A9R9-01	BLCA	21	12
TCGA-ZF-A9RC-01	BLCA	39	26
TCGA-ZF-A9RD-01	BLCA	10	9
TCGA-ZF-A9RE-01	BLCA	40	33
TCGA-ZF-A9RF-01	BLCA	37	38
TCGA-ZF-A9RG-01	BLCA	54	38
TCGA-ZF-A9RL-01	BLCA	48	10
TCGA-ZF-A9RM-01	BLCA	14	20
TCGA-ZF-A9RN-01	BLCA	14	2
TCGA-ZF-AA4N-01	BLCA	31	29
TCGA-ZF-AA4R-01	BLCA	21	13
TCGA-ZF-AA4T-01	BLCA	48	33
TCGA-ZF-AA4U-01	BLCA	34	10
TCGA-ZF-AA4V-01	BLCA	31	24
TCGA-ZF-AA4W-01	BLCA	26	15
TCGA-ZF-AA4X-01	BLCA	57	41
TCGA-ZF-AA51-01	BLCA	39	14
TCGA-ZF-AA52-01	BLCA	36	40
TCGA-ZF-AA53-01	BLCA	57	43
TCGA-ZF-AA54-01	BLCA	44	18
TCGA-ZF-AA56-01	BLCA	28	28
TCGA-ZF-AA58-01	BLCA	21	35
TCGA-ZF-AA5H-01	BLCA	39	4
TCGA-ZF-AA5N-01	BLCA	5	7
TCGA-ZF-AA5P-01	BLCA	29	32
TCGA-3C-AAAU-01	BRCA	13	10
TCGA-3C-AALI-01	BRCA	20	11
TCGA-3C-AALJ-01	BRCA	57	13
TCGA-3C-AALK-01	BRCA	56	27
TCGA-4H-AAAK-01	BRCA	6	8
TCGA-5L-AAT0-01	BRCA	20	33
TCGA-5T-A9QA-01	BRCA	18	7
TCGA-A1-A0SB-01	BRCA	14	4
TCGA-A1-A0SD-01	BRCA	10	28
TCGA-A1-A0SE-01	BRCA	4	3
TCGA-A1-A0SF-01	BRCA	2	4
TCGA-A1-A0SG-01	BRCA	1	1
TCGA-A1-A0SH-01	BRCA	15	8
TCGA-A1-A0SI-01	BRCA	52	41
TCGA-A1-A0SJ-01	BRCA	0	2
TCGA-A1-A0SK-01	BRCA	35	8
TCGA-A1-A0SM-01	BRCA	45	7
TCGA-A1-A0SN-01	BRCA	44	6
TCGA-A1-A0SO-01	BRCA	38	31
TCGA-A1-A0SP-01	BRCA	21	8
TCGA-A1-A0SQ-01	BRCA	12	7
TCGA-A2-A04N-01	BRCA	26	29
TCGA-A2-A04P-01	BRCA	49	24
TCGA-A2-A04Q-01	BRCA	7	3
TCGA-A2-A04R-01	BRCA	1	1
TCGA-A2-A04T-01	BRCA	55	54
TCGA-A2-A04U-01	BRCA	22	16
TCGA-A2-A04V-01	BRCA	35	22
TCGA-A2-A04W-01	BRCA	78	41
TCGA-A2-A04X-01	BRCA	39	5
TCGA-A2-A04Y-01	BRCA	0	0
TCGA-A2-A0CK-01	BRCA	6	5
TCGA-A2-A0CL-01	BRCA	20	33
TCGA-A2-A0CM-01	BRCA	17	6
TCGA-A2-A0CO-01	BRCA	2	0
TCGA-A2-A0CP-01	BRCA	47	35
TCGA-A2-A0CQ-01	BRCA	2	0
TCGA-A2-A0CR-01	BRCA	27	30
TCGA-A2-A0CS-01	BRCA	36	36
TCGA-A2-A0CT-01	BRCA	7	4
TCGA-A2-A0CU-01	BRCA	15	5
TCGA-A2-A0CV-01	BRCA	0	1
TCGA-A2-A0CW-01	BRCA	29	45
TCGA-A2-A0CX-01	BRCA	48	34
TCGA-A2-A0CZ-01	BRCA	10	3
TCGA-A2-A0D0-01	BRCA	18	62
TCGA-A2-A0D1-01	BRCA	73	29
TCGA-A2-A0D2-01	BRCA	32	10
TCGA-A2-A0D3-01	BRCA	34	33
TCGA-A2-A0D4-01	BRCA	0	1
TCGA-A2-A0EM-01	BRCA	21	31
TCGA-A2-A0EN-01	BRCA	32	34
TCGA-A2-A0EO-01	BRCA	24	24
TCGA-A2-A0EP-01	BRCA	3	1
TCGA-A2-A0EQ-01	BRCA	60	37
TCGA-A2-A0ER-01	BRCA	18	9
TCGA-A2-A0ES-01	BRCA	14	4
TCGA-A2-A0ET-01	BRCA	2	2
TCGA-A2-A0EU-01	BRCA	3	4
TCGA-A2-A0EV-01	BRCA	31	37
TCGA-A2-A0EW-01	BRCA	38	24
TCGA-A2-A0EX-01	BRCA	41	35
TCGA-A2-A0EY-01	BRCA	66	28
TCGA-A2-A0ST-01	BRCA	18	21
TCGA-A2-A0SU-01	BRCA	10	6
TCGA-A2-A0SV-01	BRCA	23	5
TCGA-A2-A0SW-01	BRCA	10	28
TCGA-A2-A0SX-01	BRCA	22	10
TCGA-A2-A0SY-01	BRCA	57	38
TCGA-A2-A0T0-01	BRCA	19	11
TCGA-A2-A0T1-01	BRCA	45	29
TCGA-A2-A0T2-01	BRCA	12	25
TCGA-A2-A0T3-01	BRCA	30	10
TCGA-A2-A0T4-01	BRCA	37	35
TCGA-A2-A0T5-01	BRCA	1	3
TCGA-A2-A0T6-01	BRCA	6	14
TCGA-A2-A0T7-01	BRCA	28	30
TCGA-A2-A0YC-01	BRCA	27	33
TCGA-A2-A0YD-01	BRCA	2	3
TCGA-A2-A0YE-01	BRCA	37	20
TCGA-A2-A0YF-01	BRCA	7	4
TCGA-A2-A0YG-01	BRCA	47	6
TCGA-A2-A0YH-01	BRCA	50	29
TCGA-A2-A0YI-01	BRCA	19	14
TCGA-A2-A0YJ-01	BRCA	46	51
TCGA-A2-A0YK-01	BRCA	41	38
TCGA-A2-A0YL-01	BRCA	34	35
TCGA-A2-A0YM-01	BRCA	26	6
TCGA-A2-A0YT-01	BRCA	41	39
TCGA-A2-A1FV-01	BRCA	13	4
TCGA-A2-A1FW-01	BRCA	1	2
TCGA-A2-A1FX-01	BRCA	6	4
TCGA-A2-A1FZ-01	BRCA	32	32
TCGA-A2-A1G0-01	BRCA	24	25
TCGA-A2-A1G1-01	BRCA	22	2
TCGA-A2-A1G4-01	BRCA	0	0
TCGA-A2-A1G6-01	BRCA	1	1
TCGA-A2-A259-01	BRCA	2	6
TCGA-A2-A25A-01	BRCA	25	26
TCGA-A2-A25B-01	BRCA	19	11
TCGA-A2-A25C-01	BRCA	32	31
TCGA-A2-A25D-01	BRCA	19	9
TCGA-A2-A25E-01	BRCA	0	1
TCGA-A2-A25F-01	BRCA	8	4
TCGA-A2-A3KC-01	BRCA	7	6
TCGA-A2-A3KD-01	BRCA	1	1
TCGA-A2-A3XS-01	BRCA	2	2
TCGA-A2-A3XT-01	BRCA	19	17
TCGA-A2-A3XU-01	BRCA	9	4
TCGA-A2-A3XV-01	BRCA	54	25
TCGA-A2-A3XW-01	BRCA	4	2
TCGA-A2-A3XX-01	BRCA	15	10
TCGA-A2-A3XY-01	BRCA	17	5
TCGA-A2-A3XZ-01	BRCA	41	3
TCGA-A2-A3Y0-01	BRCA	14	53
TCGA-A2-A4RW-01	BRCA	6	3
TCGA-A2-A4RX-01	BRCA	3	1
TCGA-A2-A4RY-01	BRCA	12	4
TCGA-A2-A4S0-01	BRCA	1	0
TCGA-A2-A4S1-01	BRCA	15	4
TCGA-A2-A4S2-01	BRCA	27	34
TCGA-A2-A4S3-01	BRCA	16	20
TCGA-A7-A0CD-01	BRCA	0	2
TCGA-A7-A0CE-01	BRCA	17	10
TCGA-A7-A0CG-01	BRCA	34	35
TCGA-A7-A0CH-01	BRCA	27	34
TCGA-A7-A0CJ-01	BRCA	34	33
TCGA-A7-A0D9-01	BRCA	20	14
TCGA-A7-A0DA-01	BRCA	18	24
TCGA-A7-A0DB-01	BRCA	31	33
TCGA-A7-A0DC-01	BRCA	6	3
TCGA-A7-A13D-01	BRCA	26	12
TCGA-A7-A13E-01	BRCA	11	30
TCGA-A7-A13F-01	BRCA	3	3
TCGA-A7-A13G-01	BRCA	40	32
TCGA-A7-A13H-01	BRCA	0	0
TCGA-A7-A26E-01	BRCA	28	35
TCGA-A7-A26F-01	BRCA	24	23
TCGA-A7-A26G-01	BRCA	16	22
TCGA-A7-A26H-01	BRCA	43	35
TCGA-A7-A26I-01	BRCA	11	22
TCGA-A7-A26J-01	BRCA	5	3
TCGA-A7-A2KD-01	BRCA	51	8
TCGA-A7-A3IY-01	BRCA	0	0
TCGA-A7-A3IZ-01	BRCA	2	2
TCGA-A7-A3J0-01	BRCA	0	0
TCGA-A7-A3J1-01	BRCA	0	0
TCGA-A7-A3RF-01	BRCA	3	4
TCGA-A7-A425-01	BRCA	0	2
TCGA-A7-A426-01	BRCA	0	0
TCGA-A7-A4SA-01	BRCA	3	0
TCGA-A7-A4SB-01	BRCA	6	5
TCGA-A7-A4SC-01	BRCA	5	20
TCGA-A7-A4SD-01	BRCA	16	23
TCGA-A7-A4SE-01	BRCA	25	14
TCGA-A7-A4SF-01	BRCA	46	8
TCGA-A7-A56D-01	BRCA	25	9
TCGA-A7-A5ZV-01	BRCA	17	3
TCGA-A7-A5ZW-01	BRCA	31	33
TCGA-A7-A5ZX-01	BRCA	19	33
TCGA-A7-A6VV-01	BRCA	10	5
TCGA-A7-A6VW-01	BRCA	28	41
TCGA-A7-A6VX-01	BRCA	47	39
TCGA-A7-A6VY-01	BRCA	14	7
TCGA-A8-A06N-01	BRCA	1	2
TCGA-A8-A06O-01	BRCA	15	5
TCGA-A8-A06P-01	BRCA	42	37
TCGA-A8-A06Q-01	BRCA	56	39
TCGA-A8-A06R-01	BRCA	62	51
TCGA-A8-A06T-01	BRCA	18	7
TCGA-A8-A06U-01	BRCA	74	38
TCGA-A8-A06X-01	BRCA	23	7
TCGA-A8-A06Y-01	BRCA	4	15
TCGA-A8-A06Z-01	BRCA	14	6
TCGA-A8-A075-01	BRCA	36	33
TCGA-A8-A076-01	BRCA	44	5
TCGA-A8-A079-01	BRCA	13	15
TCGA-A8-A07B-01	BRCA	39	33
TCGA-A8-A07C-01	BRCA	17	3
TCGA-A8-A07E-01	BRCA	28	19
TCGA-A8-A07F-01	BRCA	2	9
TCGA-A8-A07G-01	BRCA	41	39
TCGA-A8-A07I-01	BRCA	49	10
TCGA-A8-A07J-01	BRCA	23	5
TCGA-A8-A07L-01	BRCA	18	9
TCGA-A8-A07O-01	BRCA	30	7
TCGA-A8-A07P-01	BRCA	40	5
TCGA-A8-A07R-01	BRCA	20	5
TCGA-A8-A07S-01	BRCA	0	0
TCGA-A8-A07U-01	BRCA	13	4
TCGA-A8-A07W-01	BRCA	9	23
TCGA-A8-A07Z-01	BRCA	33	34
TCGA-A8-A081-01	BRCA	55	41
TCGA-A8-A082-01	BRCA	2	3
TCGA-A8-A083-01	BRCA	4	0
TCGA-A8-A085-01	BRCA	10	10
TCGA-A8-A086-01	BRCA	1	2
TCGA-A8-A08A-01	BRCA	1	0
TCGA-A8-A08B-01	BRCA	68	40
TCGA-A8-A08C-01	BRCA	0	0
TCGA-A8-A08G-01	BRCA	16	6
TCGA-A8-A08H-01	BRCA	6	0
TCGA-A8-A08I-01	BRCA	10	19
TCGA-A8-A08J-01	BRCA	39	7
TCGA-A8-A08L-01	BRCA	39	34
TCGA-A8-A08O-01	BRCA	51	37
TCGA-A8-A08P-01	BRCA	44	39
TCGA-A8-A08R-01	BRCA	41	9
TCGA-A8-A08T-01	BRCA	27	33
TCGA-A8-A08X-01	BRCA	46	20
TCGA-A8-A08Z-01	BRCA	38	36
TCGA-A8-A090-01	BRCA	2	5
TCGA-A8-A091-01	BRCA	2	2
TCGA-A8-A092-01	BRCA	39	33
TCGA-A8-A093-01	BRCA	25	24
TCGA-A8-A094-01	BRCA	23	30
TCGA-A8-A095-01	BRCA	25	34
TCGA-A8-A096-01	BRCA	31	31
TCGA-A8-A097-01	BRCA	63	9
TCGA-A8-A099-01	BRCA	3	6
TCGA-A8-A09A-01	BRCA	14	5
TCGA-A8-A09B-01	BRCA	22	12
TCGA-A8-A09C-01	BRCA	41	41
TCGA-A8-A09D-01	BRCA	36	31
TCGA-A8-A09G-01	BRCA	46	13
TCGA-A8-A09I-01	BRCA	9	4
TCGA-A8-A09M-01	BRCA	5	2
TCGA-A8-A09N-01	BRCA	12	30
TCGA-A8-A09Q-01	BRCA	33	6
TCGA-A8-A09R-01	BRCA	12	7
TCGA-A8-A09T-01	BRCA	5	16
TCGA-A8-A09V-01	BRCA	0	3
TCGA-A8-A09W-01	BRCA	4	4
TCGA-A8-A09X-01	BRCA	10	4
TCGA-A8-A09Z-01	BRCA	17	23
TCGA-A8-A0A1-01	BRCA	27	33
TCGA-A8-A0A2-01	BRCA	1	5
TCGA-A8-A0A4-01	BRCA	5	5
TCGA-A8-A0A6-01	BRCA	31	26
TCGA-A8-A0A7-01	BRCA	64	17
TCGA-A8-A0A9-01	BRCA	40	35
TCGA-A8-A0AB-01	BRCA	9	19
TCGA-A8-A0AD-01	BRCA	4	4
TCGA-AC-A23C-01	BRCA	66	24
TCGA-AC-A23E-01	BRCA	31	33
TCGA-AC-A23G-01	BRCA	1	0
TCGA-AC-A23H-01	BRCA	101	32
TCGA-AC-A2B8-01	BRCA	27	35
TCGA-AC-A2BK-01	BRCA	13	21
TCGA-AC-A2BM-01	BRCA	16	5
TCGA-AC-A2FB-01	BRCA	39	5
TCGA-AC-A2FE-01	BRCA	2	1
TCGA-AC-A2FF-01	BRCA	24	7
TCGA-AC-A2FG-01	BRCA	0	2
TCGA-AC-A2FK-01	BRCA	4	0
TCGA-AC-A2FM-01	BRCA	3	5
TCGA-AC-A2FO-01	BRCA	29	35
TCGA-AC-A2QH-01	BRCA	43	25
TCGA-AC-A2QI-01	BRCA	0	0
TCGA-AC-A2QJ-01	BRCA	16	2
TCGA-AC-A3BB-01	BRCA	0	0
TCGA-AC-A3EH-01	BRCA	2	6
TCGA-AC-A3HN-01	BRCA	7	3
TCGA-AC-A3OD-01	BRCA	40	41
TCGA-AC-A3QP-01	BRCA	16	5
TCGA-AC-A3QQ-01	BRCA	49	6
TCGA-AC-A3TM-01	BRCA	2	2
TCGA-AC-A3TN-01	BRCA	2	0
TCGA-AC-A3W5-01	BRCA	39	5
TCGA-AC-A3W6-01	BRCA	0	0
TCGA-AC-A3W7-01	BRCA	0	0
TCGA-AC-A3YI-01	BRCA	22	15
TCGA-AC-A3YJ-01	BRCA	43	33
TCGA-AC-A4ZE-01	BRCA	7	4
TCGA-AC-A5EH-01	BRCA	53	34
TCGA-AC-A5EI-01	BRCA	1	2
TCGA-AC-A5XS-01	BRCA	30	41
TCGA-AC-A5XU-01	BRCA	18	8
TCGA-AC-A62V-01	BRCA	5	4
TCGA-AC-A62X-01	BRCA	18	21
TCGA-AC-A62Y-01	BRCA	6	2
TCGA-AC-A6IV-01	BRCA	5	6
TCGA-AC-A6IW-01	BRCA	38	35
TCGA-AC-A6IX-01	BRCA	12	28
TCGA-AC-A6NO-01	BRCA	23	32
TCGA-AC-A7VB-01	BRCA	17	6
TCGA-AC-A7VC-01	BRCA	31	20
TCGA-AC-A8OP-01	BRCA	6	7
TCGA-AC-A8OQ-01	BRCA	18	14
TCGA-AC-A8OR-01	BRCA	2	3
TCGA-AC-A8OS-01	BRCA	20	31
TCGA-AN-A03X-01	BRCA	33	41
TCGA-AN-A03Y-01	BRCA	38	38
TCGA-AN-A041-01	BRCA	2	3
TCGA-AN-A046-01	BRCA	86	77
TCGA-AN-A049-01	BRCA	60	33
TCGA-AN-A04A-01	BRCA	7	3
TCGA-AN-A04C-01	BRCA	62	32
TCGA-AN-A04D-01	BRCA	8	5
TCGA-AN-A0AJ-01	BRCA	49	38
TCGA-AN-A0AK-01	BRCA	50	47
TCGA-AN-A0AL-01	BRCA	20	29
TCGA-AN-A0AM-01	BRCA	13	9
TCGA-AN-A0AR-01	BRCA	13	8
TCGA-AN-A0AS-01	BRCA	20	14
TCGA-AN-A0AT-01	BRCA	18	5
TCGA-AN-A0FD-01	BRCA	13	7
TCGA-AN-A0FF-01	BRCA	33	37
TCGA-AN-A0FJ-01	BRCA	18	4
TCGA-AN-A0FK-01	BRCA	2	6
TCGA-AN-A0FL-01	BRCA	16	13
TCGA-AN-A0FN-01	BRCA	10	9
TCGA-AN-A0FS-01	BRCA	33	34
TCGA-AN-A0FT-01	BRCA	56	32
TCGA-AN-A0FV-01	BRCA	50	6
TCGA-AN-A0FW-01	BRCA	8	5
TCGA-AN-A0FX-01	BRCA	25	37
TCGA-AN-A0FY-01	BRCA	17	31
TCGA-AN-A0FZ-01	BRCA	5	8
TCGA-AN-A0G0-01	BRCA	17	50
TCGA-AN-A0XL-01	BRCA	31	32
TCGA-AN-A0XN-01	BRCA	27	6
TCGA-AN-A0XO-01	BRCA	31	19
TCGA-AN-A0XP-01	BRCA	30	40
TCGA-AN-A0XR-01	BRCA	2	6
TCGA-AN-A0XS-01	BRCA	31	35
TCGA-AN-A0XT-01	BRCA	17	9
TCGA-AN-A0XU-01	BRCA	21	8
TCGA-AN-A0XV-01	BRCA	0	2
TCGA-AN-A0XW-01	BRCA	26	15
TCGA-AO-A03L-01	BRCA	70	21
TCGA-AO-A03M-01	BRCA	38	36
TCGA-AO-A03N-01	BRCA	45	30
TCGA-AO-A03O-01	BRCA	42	33
TCGA-AO-A03P-01	BRCA	1	2
TCGA-AO-A03R-01	BRCA	20	4
TCGA-AO-A03T-01	BRCA	10	6
TCGA-AO-A03U-01	BRCA	15	9
TCGA-AO-A03V-01	BRCA	20	22
TCGA-AO-A0J2-01	BRCA	24	35
TCGA-AO-A0J3-01	BRCA	20	8
TCGA-AO-A0J4-01	BRCA	27	28
TCGA-AO-A0J5-01	BRCA	31	34
TCGA-AO-A0J6-01	BRCA	32	10
TCGA-AO-A0J7-01	BRCA	19	21
TCGA-AO-A0J8-01	BRCA	1	3
TCGA-AO-A0J9-01	BRCA	2	2
TCGA-AO-A0JA-01	BRCA	29	27
TCGA-AO-A0JB-01	BRCA	18	58
TCGA-AO-A0JC-01	BRCA	25	8
TCGA-AO-A0JD-01	BRCA	16	26
TCGA-AO-A0JE-01	BRCA	67	36
TCGA-AO-A0JF-01	BRCA	27	34
TCGA-AO-A0JG-01	BRCA	10	7
TCGA-AO-A0JI-01	BRCA	0	0
TCGA-AO-A0JJ-01	BRCA	0	2
TCGA-AO-A0JL-01	BRCA	13	2
TCGA-AO-A0JM-01	BRCA	3	5
TCGA-AO-A124-01	BRCA	25	61
TCGA-AO-A125-01	BRCA	29	34
TCGA-AO-A126-01	BRCA	33	35
TCGA-AO-A128-01	BRCA	49	66
TCGA-AO-A129-01	BRCA	17	29
TCGA-AO-A12A-01	BRCA	27	39
TCGA-AO-A12B-01	BRCA	0	3
TCGA-AO-A12D-01	BRCA	46	4
TCGA-AO-A12E-01	BRCA	6	3
TCGA-AO-A12F-01	BRCA	6	7
TCGA-AO-A12G-01	BRCA	21	8
TCGA-AO-A12H-01	BRCA	8	22
TCGA-AO-A1KO-01	BRCA	3	0
TCGA-AO-A1KP-01	BRCA	17	6
TCGA-AO-A1KQ-01	BRCA	3	5
TCGA-AO-A1KR-01	BRCA	44	35
TCGA-AO-A1KS-01	BRCA	6	2
TCGA-AO-A1KT-01	BRCA	24	9
TCGA-AQ-A04H-01	BRCA	58	10
TCGA-AQ-A04J-01	BRCA	10	11
TCGA-AQ-A04L-01	BRCA	7	3
TCGA-AQ-A0Y5-01	BRCA	53	18
TCGA-AQ-A1H2-01	BRCA	33	34
TCGA-AQ-A1H3-01	BRCA	3	3
TCGA-AQ-A54N-01	BRCA	27	15
TCGA-AQ-A54O-01	BRCA	31	32
TCGA-AQ-A7U7-01	BRCA	19	7
TCGA-AR-A0TP-01	BRCA	22	34
TCGA-AR-A0TQ-01	BRCA	44	8
TCGA-AR-A0TR-01	BRCA	21	13
TCGA-AR-A0TS-01	BRCA	16	6
TCGA-AR-A0TT-01	BRCA	0	3
TCGA-AR-A0TU-01	BRCA	4	4
TCGA-AR-A0TV-01	BRCA	17	13
TCGA-AR-A0TW-01	BRCA	5	6
TCGA-AR-A0TX-01	BRCA	51	31
TCGA-AR-A0TY-01	BRCA	12	8
TCGA-AR-A0TZ-01	BRCA	36	34
TCGA-AR-A0U0-01	BRCA	11	14
TCGA-AR-A0U1-01	BRCA	15	26
TCGA-AR-A0U2-01	BRCA	20	25
TCGA-AR-A0U3-01	BRCA	18	8
TCGA-AR-A0U4-01	BRCA	38	30
TCGA-AR-A1AH-01	BRCA	20	12
TCGA-AR-A1AI-01	BRCA	23	13
TCGA-AR-A1AJ-01	BRCA	34	33
TCGA-AR-A1AK-01	BRCA	5	4
TCGA-AR-A1AL-01	BRCA	54	38
TCGA-AR-A1AM-01	BRCA	3	2
TCGA-AR-A1AN-01	BRCA	9	5
TCGA-AR-A1AO-01	BRCA	33	32
TCGA-AR-A1AP-01	BRCA	16	42
TCGA-AR-A1AQ-01	BRCA	8	6
TCGA-AR-A1AR-01	BRCA	26	12
TCGA-AR-A1AS-01	BRCA	56	43
TCGA-AR-A1AT-01	BRCA	9	3
TCGA-AR-A1AU-01	BRCA	1	3
TCGA-AR-A1AV-01	BRCA	36	34
TCGA-AR-A1AW-01	BRCA	43	37
TCGA-AR-A1AX-01	BRCA	45	12
TCGA-AR-A1AY-01	BRCA	16	12
TCGA-AR-A24H-01	BRCA	48	11
TCGA-AR-A24K-01	BRCA	31	6
TCGA-AR-A24L-01	BRCA	0	3
TCGA-AR-A24M-01	BRCA	24	24
TCGA-AR-A24N-01	BRCA	2	2
TCGA-AR-A24O-01	BRCA	20	30
TCGA-AR-A24P-01	BRCA	13	18
TCGA-AR-A24Q-01	BRCA	43	34
TCGA-AR-A24R-01	BRCA	2	2
TCGA-AR-A24S-01	BRCA	34	37
TCGA-AR-A24T-01	BRCA	44	47
TCGA-AR-A24U-01	BRCA	55	9
TCGA-AR-A24V-01	BRCA	9	6
TCGA-AR-A24W-01	BRCA	17	7
TCGA-AR-A24X-01	BRCA	5	23
TCGA-AR-A24Z-01	BRCA	8	13
TCGA-AR-A250-01	BRCA	52	7
TCGA-AR-A251-01	BRCA	40	10
TCGA-AR-A252-01	BRCA	3	2
TCGA-AR-A254-01	BRCA	47	5
TCGA-AR-A255-01	BRCA	22	18
TCGA-AR-A256-01	BRCA	39	6
TCGA-AR-A2LE-01	BRCA	0	7
TCGA-AR-A2LH-01	BRCA	12	29
TCGA-AR-A2LJ-01	BRCA	42	5
TCGA-AR-A2LK-01	BRCA	37	35
TCGA-AR-A2LM-01	BRCA	22	13
TCGA-AR-A2LN-01	BRCA	9	3
TCGA-AR-A2LO-01	BRCA	19	1
TCGA-AR-A2LQ-01	BRCA	4	1
TCGA-AR-A5QM-01	BRCA	32	32
TCGA-AR-A5QN-01	BRCA	14	10
TCGA-AR-A5QP-01	BRCA	28	35
TCGA-AR-A5QQ-01	BRCA	57	45
TCGA-B6-A0I1-01	BRCA	15	37
TCGA-B6-A0I2-01	BRCA	10	4
TCGA-B6-A0I5-01	BRCA	21	20
TCGA-B6-A0I6-01	BRCA	2	1
TCGA-B6-A0I8-01	BRCA	5	2
TCGA-B6-A0I9-01	BRCA	58	31
TCGA-B6-A0IA-01	BRCA	16	3
TCGA-B6-A0IB-01	BRCA	10	5
TCGA-B6-A0IC-01	BRCA	28	32
TCGA-B6-A0IE-01	BRCA	49	31
TCGA-B6-A0IG-01	BRCA	47	7
TCGA-B6-A0IH-01	BRCA	1	3
TCGA-B6-A0IJ-01	BRCA	21	30
TCGA-B6-A0IK-01	BRCA	50	37
TCGA-B6-A0IM-01	BRCA	13	6
TCGA-B6-A0IN-01	BRCA	41	12
TCGA-B6-A0IO-01	BRCA	8	4
TCGA-B6-A0IP-01	BRCA	36	37
TCGA-B6-A0IQ-01	BRCA	15	65
TCGA-B6-A0RE-01	BRCA	13	5
TCGA-B6-A0RG-01	BRCA	34	35
TCGA-B6-A0RH-01	BRCA	69	39
TCGA-B6-A0RI-01	BRCA	1	3
TCGA-B6-A0RL-01	BRCA	6	3
TCGA-B6-A0RM-01	BRCA	1	2
TCGA-B6-A0RN-01	BRCA	34	31
TCGA-B6-A0RO-01	BRCA	31	32
TCGA-B6-A0RP-01	BRCA	22	21
TCGA-B6-A0RQ-01	BRCA	27	21
TCGA-B6-A0RS-01	BRCA	26	42
TCGA-B6-A0RT-01	BRCA	7	9
TCGA-B6-A0RU-01	BRCA	11	41
TCGA-B6-A0RV-01	BRCA	3	2
TCGA-B6-A0WS-01	BRCA	0	0
TCGA-B6-A0WT-01	BRCA	17	25
TCGA-B6-A0WV-01	BRCA	6	5
TCGA-B6-A0WW-01	BRCA	41	36
TCGA-B6-A0WX-01	BRCA	14	36
TCGA-B6-A0WY-01	BRCA	21	9
TCGA-B6-A0WZ-01	BRCA	5	22
TCGA-B6-A0X0-01	BRCA	21	15
TCGA-B6-A0X1-01	BRCA	30	12
TCGA-B6-A0X4-01	BRCA	1	3
TCGA-B6-A0X5-01	BRCA	33	32
TCGA-B6-A0X7-01	BRCA	31	32
TCGA-B6-A1KC-01	BRCA	0	1
TCGA-B6-A1KF-01	BRCA	13	1
TCGA-B6-A1KI-01	BRCA	22	27
TCGA-B6-A1KN-01	BRCA	81	5
TCGA-B6-A2IU-01	BRCA	5	11
TCGA-B6-A3ZX-01	BRCA	4	5
TCGA-B6-A400-01	BRCA	8	6
TCGA-B6-A401-01	BRCA	29	31
TCGA-B6-A402-01	BRCA	10	5
TCGA-B6-A408-01	BRCA	20	4
TCGA-B6-A409-01	BRCA	16	11
TCGA-B6-A40B-01	BRCA	33	36
TCGA-B6-A40C-01	BRCA	0	3
TCGA-BH-A0AU-01	BRCA	0	5
TCGA-BH-A0AV-01	BRCA	14	38
TCGA-BH-A0AW-01	BRCA	46	11
TCGA-BH-A0AY-01	BRCA	2	4
TCGA-BH-A0AZ-01	BRCA	2	2
TCGA-BH-A0B0-01	BRCA	37	38
TCGA-BH-A0B1-01	BRCA	0	0
TCGA-BH-A0B2-01	BRCA	0	0
TCGA-BH-A0B3-01	BRCA	11	15
TCGA-BH-A0B4-01	BRCA	0	1
TCGA-BH-A0B5-01	BRCA	27	11
TCGA-BH-A0B7-01	BRCA	52	7
TCGA-BH-A0B8-01	BRCA	3	2
TCGA-BH-A0B9-01	BRCA	12	15
TCGA-BH-A0BA-01	BRCA	34	37
TCGA-BH-A0BC-01	BRCA	36	44
TCGA-BH-A0BD-01	BRCA	38	34
TCGA-BH-A0BF-01	BRCA	28	25
TCGA-BH-A0BG-01	BRCA	22	4
TCGA-BH-A0BJ-01	BRCA	19	13
TCGA-BH-A0BL-01	BRCA	10	25
TCGA-BH-A0BM-01	BRCA	22	15
TCGA-BH-A0BO-01	BRCA	36	33
TCGA-BH-A0BP-01	BRCA	16	24
TCGA-BH-A0BQ-01	BRCA	27	33
TCGA-BH-A0BR-01	BRCA	27	36
TCGA-BH-A0BS-01	BRCA	5	22
TCGA-BH-A0BT-01	BRCA	41	31
TCGA-BH-A0BV-01	BRCA	32	37
TCGA-BH-A0BW-01	BRCA	23	7
TCGA-BH-A0BZ-01	BRCA	1	1
TCGA-BH-A0C0-01	BRCA	10	7
TCGA-BH-A0C1-01	BRCA	9	13
TCGA-BH-A0C3-01	BRCA	15	4
TCGA-BH-A0C7-01	BRCA	2	3
TCGA-BH-A0DD-01	BRCA	47	7
TCGA-BH-A0DE-01	BRCA	21	33
TCGA-BH-A0DG-01	BRCA	4	3
TCGA-BH-A0DH-01	BRCA	0	2
TCGA-BH-A0DI-01	BRCA	29	15
TCGA-BH-A0DK-01	BRCA	20	12
TCGA-BH-A0DL-01	BRCA	60	40
TCGA-BH-A0DO-01	BRCA	19	14
TCGA-BH-A0DP-01	BRCA	24	24
TCGA-BH-A0DQ-01	BRCA	0	5
TCGA-BH-A0DS-01	BRCA	13	4
TCGA-BH-A0DT-01	BRCA	33	33
TCGA-BH-A0DV-01	BRCA	32	35
TCGA-BH-A0DX-01	BRCA	30	35
TCGA-BH-A0DZ-01	BRCA	53	7
TCGA-BH-A0E0-01	BRCA	17	33
TCGA-BH-A0E1-01	BRCA	1	0
TCGA-BH-A0E2-01	BRCA	21	9
TCGA-BH-A0E6-01	BRCA	24	6
TCGA-BH-A0E7-01	BRCA	4	4
TCGA-BH-A0E9-01	BRCA	7	9
TCGA-BH-A0EA-01	BRCA	31	31
TCGA-BH-A0EB-01	BRCA	31	33
TCGA-BH-A0EE-01	BRCA	62	10
TCGA-BH-A0EI-01	BRCA	13	7
TCGA-BH-A0GY-01	BRCA	48	36
TCGA-BH-A0GZ-01	BRCA	10	13
TCGA-BH-A0H0-01	BRCA	1	1
TCGA-BH-A0H3-01	BRCA	20	16
TCGA-BH-A0H5-01	BRCA	5	27
TCGA-BH-A0H6-01	BRCA	0	1
TCGA-BH-A0H7-01	BRCA	8	19
TCGA-BH-A0H9-01	BRCA	31	8
TCGA-BH-A0HA-01	BRCA	27	8
TCGA-BH-A0HB-01	BRCA	7	3
TCGA-BH-A0HF-01	BRCA	44	29
TCGA-BH-A0HI-01	BRCA	29	32
TCGA-BH-A0HK-01	BRCA	7	4
TCGA-BH-A0HL-01	BRCA	1	2
TCGA-BH-A0HN-01	BRCA	22	16
TCGA-BH-A0HO-01	BRCA	0	1
TCGA-BH-A0HP-01	BRCA	11	13
TCGA-BH-A0HQ-01	BRCA	2	6
TCGA-BH-A0HU-01	BRCA	21	5
TCGA-BH-A0HW-01	BRCA	14	4
TCGA-BH-A0HX-01	BRCA	16	19
TCGA-BH-A0HY-01	BRCA	62	31
TCGA-BH-A0RX-01	BRCA	13	48
TCGA-BH-A0W3-01	BRCA	31	27
TCGA-BH-A0W4-01	BRCA	9	23
TCGA-BH-A0W5-01	BRCA	32	34
TCGA-BH-A0W7-01	BRCA	35	34
TCGA-BH-A0WA-01	BRCA	24	23
TCGA-BH-A18F-01	BRCA	35	43
TCGA-BH-A18G-01	BRCA	19	32
TCGA-BH-A18H-01	BRCA	28	6
TCGA-BH-A18I-01	BRCA	30	28
TCGA-BH-A18J-01	BRCA	39	41
TCGA-BH-A18K-01	BRCA	4	5
TCGA-BH-A18L-01	BRCA	7	0
TCGA-BH-A18M-01	BRCA	0	6
TCGA-BH-A18N-01	BRCA	1	4
TCGA-BH-A18P-01	BRCA	10	22
TCGA-BH-A18Q-01	BRCA	11	3
TCGA-BH-A18R-01	BRCA	45	8
TCGA-BH-A18S-01	BRCA	29	1
TCGA-BH-A18T-01	BRCA	22	8
TCGA-BH-A18U-01	BRCA	72	12
TCGA-BH-A18V-01	BRCA	29	10
TCGA-BH-A1EN-01	BRCA	57	9
TCGA-BH-A1EO-01	BRCA	0	1
TCGA-BH-A1ES-01	BRCA	12	6
TCGA-BH-A1ET-01	BRCA	25	24
TCGA-BH-A1EU-01	BRCA	23	31
TCGA-BH-A1EV-01	BRCA	46	13
TCGA-BH-A1EW-01	BRCA	1	2
TCGA-BH-A1EX-01	BRCA	0	0
TCGA-BH-A1EY-01	BRCA	47	35
TCGA-BH-A1F0-01	BRCA	15	3
TCGA-BH-A1F2-01	BRCA	51	8
TCGA-BH-A1F5-01	BRCA	17	7
TCGA-BH-A1F6-01	BRCA	16	4
TCGA-BH-A1F8-01	BRCA	52	36
TCGA-BH-A1FB-01	BRCA	0	0
TCGA-BH-A1FC-01	BRCA	16	7
TCGA-BH-A1FD-01	BRCA	23	24
TCGA-BH-A1FE-01	BRCA	36	25
TCGA-BH-A1FG-01	BRCA	13	4
TCGA-BH-A1FH-01	BRCA	0	3
TCGA-BH-A1FJ-01	BRCA	0	1
TCGA-BH-A1FL-01	BRCA	0	0
TCGA-BH-A1FM-01	BRCA	19	8
TCGA-BH-A1FN-01	BRCA	19	34
TCGA-BH-A1FR-01	BRCA	8	21
TCGA-BH-A1FU-01	BRCA	51	29
TCGA-BH-A201-01	BRCA	35	10
TCGA-BH-A202-01	BRCA	70	88
TCGA-BH-A203-01	BRCA	46	41
TCGA-BH-A204-01	BRCA	13	4
TCGA-BH-A208-01	BRCA	52	35
TCGA-BH-A209-01	BRCA	6	12
TCGA-BH-A28O-01	BRCA	1	3
TCGA-BH-A28Q-01	BRCA	0	7
TCGA-BH-A2L8-01	BRCA	40	13
TCGA-BH-A42T-01	BRCA	44	8
TCGA-BH-A42U-01	BRCA	2	1
TCGA-BH-A42V-01	BRCA	28	33
TCGA-BH-A5IZ-01	BRCA	17	34
TCGA-BH-A5J0-01	BRCA	35	33
TCGA-BH-A6R8-01	BRCA	5	26
TCGA-BH-A6R9-01	BRCA	4	1
TCGA-BH-A8FY-01	BRCA	20	37
TCGA-BH-A8FZ-01	BRCA	7	3
TCGA-BH-A8G0-01	BRCA	0	1
TCGA-BH-AB28-01	BRCA	0	4
TCGA-C8-A12K-01	BRCA	19	23
TCGA-C8-A12L-01	BRCA	88	52
TCGA-C8-A12M-01	BRCA	10	9
TCGA-C8-A12N-01	BRCA	30	37
TCGA-C8-A12O-01	BRCA	28	33
TCGA-C8-A12P-01	BRCA	61	35
TCGA-C8-A12Q-01	BRCA	52	26
TCGA-C8-A12T-01	BRCA	68	29
TCGA-C8-A12U-01	BRCA	36	37
TCGA-C8-A12V-01	BRCA	21	5
TCGA-C8-A12W-01	BRCA	17	24
TCGA-C8-A12X-01	BRCA	1	0
TCGA-C8-A12Y-01	BRCA	39	36
TCGA-C8-A12Z-01	BRCA	54	9
TCGA-C8-A130-01	BRCA	51	38
TCGA-C8-A131-01	BRCA	71	50
TCGA-C8-A132-01	BRCA	37	5
TCGA-C8-A133-01	BRCA	28	33
TCGA-C8-A134-01	BRCA	18	30
TCGA-C8-A135-01	BRCA	52	16
TCGA-C8-A137-01	BRCA	42	7
TCGA-C8-A138-01	BRCA	45	3
TCGA-C8-A1HE-01	BRCA	31	32
TCGA-C8-A1HF-01	BRCA	71	38
TCGA-C8-A1HG-01	BRCA	15	14
TCGA-C8-A1HI-01	BRCA	2	1
TCGA-C8-A1HJ-01	BRCA	25	45
TCGA-C8-A1HK-01	BRCA	63	7
TCGA-C8-A1HL-01	BRCA	42	11
TCGA-C8-A1HM-01	BRCA	20	18
TCGA-C8-A1HN-01	BRCA	15	10
TCGA-C8-A1HO-01	BRCA	0	8
TCGA-C8-A26V-01	BRCA	13	28
TCGA-C8-A26W-01	BRCA	78	41
TCGA-C8-A26X-01	BRCA	51	6
TCGA-C8-A26Y-01	BRCA	17	35
TCGA-C8-A26Z-01	BRCA	22	16
TCGA-C8-A273-01	BRCA	0	5
TCGA-C8-A274-01	BRCA	35	38
TCGA-C8-A275-01	BRCA	51	26
TCGA-C8-A278-01	BRCA	69	40
TCGA-C8-A27A-01	BRCA	62	8
TCGA-C8-A27B-01	BRCA	26	33
TCGA-C8-A3M7-01	BRCA	43	37
TCGA-C8-A3M8-01	BRCA	24	18
TCGA-C8-A8HP-01	BRCA	50	7
TCGA-C8-A8HQ-01	BRCA	43	49
TCGA-C8-A8HR-01	BRCA	1	1
TCGA-C8-A9FZ-01	BRCA	51	5
TCGA-D8-A13Y-01	BRCA	13	6
TCGA-D8-A13Z-01	BRCA	24	23
TCGA-D8-A140-01	BRCA	41	8
TCGA-D8-A141-01	BRCA	6	24
TCGA-D8-A142-01	BRCA	11	20
TCGA-D8-A143-01	BRCA	58	34
TCGA-D8-A145-01	BRCA	19	11
TCGA-D8-A147-01	BRCA	22	27
TCGA-D8-A1J8-01	BRCA	47	42
TCGA-D8-A1J9-01	BRCA	50	25
TCGA-D8-A1JA-01	BRCA	54	11
TCGA-D8-A1JB-01	BRCA	7	4
TCGA-D8-A1JC-01	BRCA	21	14
TCGA-D8-A1JD-01	BRCA	27	32
TCGA-D8-A1JE-01	BRCA	38	35
TCGA-D8-A1JF-01	BRCA	43	39
TCGA-D8-A1JG-01	BRCA	38	8
TCGA-D8-A1JH-01	BRCA	31	34
TCGA-D8-A1JI-01	BRCA	19	6
TCGA-D8-A1JJ-01	BRCA	39	36
TCGA-D8-A1JK-01	BRCA	41	40
TCGA-D8-A1JL-01	BRCA	10	22
TCGA-D8-A1JM-01	BRCA	17	30
TCGA-D8-A1JN-01	BRCA	30	34
TCGA-D8-A1JP-01	BRCA	27	20
TCGA-D8-A1JS-01	BRCA	35	34
TCGA-D8-A1JT-01	BRCA	4	6
TCGA-D8-A1JU-01	BRCA	33	32
TCGA-D8-A1X5-01	BRCA	50	27
TCGA-D8-A1X6-01	BRCA	1	3
TCGA-D8-A1X7-01	BRCA	1	0
TCGA-D8-A1X8-01	BRCA	5	25
TCGA-D8-A1X9-01	BRCA	2	2
TCGA-D8-A1XA-01	BRCA	8	32
TCGA-D8-A1XB-01	BRCA	19	3
TCGA-D8-A1XC-01	BRCA	0	1
TCGA-D8-A1XD-01	BRCA	8	3
TCGA-D8-A1XF-01	BRCA	20	7
TCGA-D8-A1XG-01	BRCA	3	7
TCGA-D8-A1XJ-01	BRCA	48	23
TCGA-D8-A1XK-01	BRCA	37	19
TCGA-D8-A1XL-01	BRCA	38	39
TCGA-D8-A1XM-01	BRCA	30	27
TCGA-D8-A1XO-01	BRCA	31	26
TCGA-D8-A1XQ-01	BRCA	34	16
TCGA-D8-A1XR-01	BRCA	0	1
TCGA-D8-A1XS-01	BRCA	36	37
TCGA-D8-A1XT-01	BRCA	62	12
TCGA-D8-A1XU-01	BRCA	5	24
TCGA-D8-A1XV-01	BRCA	1	1
TCGA-D8-A1XW-01	BRCA	9	3
TCGA-D8-A1XY-01	BRCA	28	32
TCGA-D8-A1XZ-01	BRCA	12	6
TCGA-D8-A1Y0-01	BRCA	4	2
TCGA-D8-A1Y1-01	BRCA	24	33
TCGA-D8-A1Y2-01	BRCA	46	40
TCGA-D8-A1Y3-01	BRCA	12	55
TCGA-D8-A27E-01	BRCA	1	0
TCGA-D8-A27F-01	BRCA	25	5
TCGA-D8-A27G-01	BRCA	80	51
TCGA-D8-A27H-01	BRCA	22	12
TCGA-D8-A27I-01	BRCA	2	8
TCGA-D8-A27K-01	BRCA	19	4
TCGA-D8-A27L-01	BRCA	34	38
TCGA-D8-A27M-01	BRCA	30	45
TCGA-D8-A27N-01	BRCA	10	26
TCGA-D8-A27P-01	BRCA	34	40
TCGA-D8-A27R-01	BRCA	12	5
TCGA-D8-A27T-01	BRCA	57	33
TCGA-D8-A27V-01	BRCA	46	60
TCGA-D8-A27W-01	BRCA	2	15
TCGA-D8-A3Z5-01	BRCA	1	0
TCGA-D8-A3Z6-01	BRCA	31	33
TCGA-D8-A4Z1-01	BRCA	2	1
TCGA-D8-A73U-01	BRCA	38	33
TCGA-D8-A73W-01	BRCA	4	3
TCGA-D8-A73X-01	BRCA	31	32
TCGA-E2-A105-01	BRCA	82	42
TCGA-E2-A107-01	BRCA	5	23
TCGA-E2-A108-01	BRCA	33	36
TCGA-E2-A109-01	BRCA	13	31
TCGA-E2-A10A-01	BRCA	14	8
TCGA-E2-A10B-01	BRCA	31	32
TCGA-E2-A10C-01	BRCA	39	37
TCGA-E2-A10E-01	BRCA	2	2
TCGA-E2-A10F-01	BRCA	31	32
TCGA-E2-A14N-01	BRCA	15	42
TCGA-E2-A14O-01	BRCA	5	4
TCGA-E2-A14P-01	BRCA	58	13
TCGA-E2-A14Q-01	BRCA	1	1
TCGA-E2-A14R-01	BRCA	16	29
TCGA-E2-A14S-01	BRCA	0	0
TCGA-E2-A14T-01	BRCA	6	7
TCGA-E2-A14U-01	BRCA	3	0
TCGA-E2-A14V-01	BRCA	62	10
TCGA-E2-A14W-01	BRCA	15	5
TCGA-E2-A14X-01	BRCA	11	54
TCGA-E2-A14Y-01	BRCA	73	36
TCGA-E2-A14Z-01	BRCA	17	26
TCGA-E2-A150-01	BRCA	35	12
TCGA-E2-A152-01	BRCA	61	20
TCGA-E2-A153-01	BRCA	27	34
TCGA-E2-A154-01	BRCA	26	33
TCGA-E2-A155-01	BRCA	12	7
TCGA-E2-A156-01	BRCA	26	26
TCGA-E2-A158-01	BRCA	14	22
TCGA-E2-A159-01	BRCA	34	36
TCGA-E2-A15A-01	BRCA	18	9
TCGA-E2-A15C-01	BRCA	46	36
TCGA-E2-A15D-01	BRCA	0	1
TCGA-E2-A15E-01	BRCA	71	40
TCGA-E2-A15F-01	BRCA	15	3
TCGA-E2-A15G-01	BRCA	31	32
TCGA-E2-A15H-01	BRCA	37	5
TCGA-E2-A15I-01	BRCA	7	23
TCGA-E2-A15J-01	BRCA	1	0
TCGA-E2-A15K-01	BRCA	38	36
TCGA-E2-A15L-01	BRCA	32	33
TCGA-E2-A15M-01	BRCA	8	2
TCGA-E2-A15O-01	BRCA	10	7
TCGA-E2-A15P-01	BRCA	25	28
TCGA-E2-A15R-01	BRCA	17	5
TCGA-E2-A15S-01	BRCA	0	2
TCGA-E2-A15T-01	BRCA	2	4
TCGA-E2-A1AZ-01	BRCA	21	23
TCGA-E2-A1B0-01	BRCA	48	20
TCGA-E2-A1B1-01	BRCA	48	8
TCGA-E2-A1B4-01	BRCA	25	26
TCGA-E2-A1B5-01	BRCA	8	2
TCGA-E2-A1B6-01	BRCA	8	48
TCGA-E2-A1BC-01	BRCA	34	32
TCGA-E2-A1BD-01	BRCA	41	32
TCGA-E2-A1IE-01	BRCA	15	3
TCGA-E2-A1IF-01	BRCA	60	38
TCGA-E2-A1IG-01	BRCA	5	5
TCGA-E2-A1IH-01	BRCA	18	6
TCGA-E2-A1II-01	BRCA	18	4
TCGA-E2-A1IJ-01	BRCA	0	3
TCGA-E2-A1IK-01	BRCA	0	1
TCGA-E2-A1IL-01	BRCA	31	31
TCGA-E2-A1IN-01	BRCA	42	26
TCGA-E2-A1IO-01	BRCA	27	25
TCGA-E2-A1IU-01	BRCA	8	4
TCGA-E2-A1L6-01	BRCA	31	31
TCGA-E2-A1L7-01	BRCA	12	14
TCGA-E2-A1L8-01	BRCA	32	31
TCGA-E2-A1L9-01	BRCA	14	27
TCGA-E2-A1LA-01	BRCA	4	1
TCGA-E2-A1LB-01	BRCA	40	3
TCGA-E2-A1LE-01	BRCA	38	2
TCGA-E2-A1LG-01	BRCA	27	14
TCGA-E2-A1LH-01	BRCA	17	19
TCGA-E2-A1LI-01	BRCA	4	0
TCGA-E2-A1LK-01	BRCA	31	6
TCGA-E2-A1LL-01	BRCA	20	8
TCGA-E2-A1LS-01	BRCA	9	18
TCGA-E2-A2P5-01	BRCA	2	1
TCGA-E2-A2P6-01	BRCA	6	6
TCGA-E2-A3DX-01	BRCA	0	1
TCGA-E2-A56Z-01	BRCA	2	6
TCGA-E2-A570-01	BRCA	5	24
TCGA-E2-A573-01	BRCA	18	25
TCGA-E2-A574-01	BRCA	40	47
TCGA-E2-A576-01	BRCA	23	28
TCGA-E2-A9RU-01	BRCA	51	18
TCGA-E9-A1N3-01	BRCA	0	2
TCGA-E9-A1N4-01	BRCA	0	1
TCGA-E9-A1N5-01	BRCA	41	38
TCGA-E9-A1N6-01	BRCA	36	5
TCGA-E9-A1N8-01	BRCA	11	3
TCGA-E9-A1N9-01	BRCA	20	48
TCGA-E9-A1NA-01	BRCA	5	6
TCGA-E9-A1NC-01	BRCA	25	31
TCGA-E9-A1ND-01	BRCA	11	27
TCGA-E9-A1NE-01	BRCA	6	3
TCGA-E9-A1NF-01	BRCA	11	3
TCGA-E9-A1NG-01	BRCA	55	38
TCGA-E9-A1NH-01	BRCA	31	32
TCGA-E9-A1NI-01	BRCA	24	30
TCGA-E9-A1QZ-01	BRCA	7	4
TCGA-E9-A1R0-01	BRCA	30	32
TCGA-E9-A1R2-01	BRCA	20	5
TCGA-E9-A1R3-01	BRCA	32	32
TCGA-E9-A1R4-01	BRCA	32	32
TCGA-E9-A1R5-01	BRCA	26	18
TCGA-E9-A1R6-01	BRCA	4	1
TCGA-E9-A1R7-01	BRCA	1	2
TCGA-E9-A1RA-01	BRCA	24	25
TCGA-E9-A1RB-01	BRCA	26	18
TCGA-E9-A1RC-01	BRCA	33	42
TCGA-E9-A1RD-01	BRCA	24	25
TCGA-E9-A1RE-01	BRCA	19	4
TCGA-E9-A1RF-01	BRCA	2	5
TCGA-E9-A1RG-01	BRCA	4	2
TCGA-E9-A1RH-01	BRCA	35	8
TCGA-E9-A1RI-01	BRCA	53	32
TCGA-E9-A226-01	BRCA	34	23
TCGA-E9-A227-01	BRCA	31	35
TCGA-E9-A228-01	BRCA	54	11
TCGA-E9-A229-01	BRCA	33	33
TCGA-E9-A22A-01	BRCA	1	0
TCGA-E9-A22B-01	BRCA	14	7
TCGA-E9-A22D-01	BRCA	50	16
TCGA-E9-A22E-01	BRCA	16	26
TCGA-E9-A22G-01	BRCA	19	9
TCGA-E9-A22H-01	BRCA	5	23
TCGA-E9-A243-01	BRCA	13	37
TCGA-E9-A244-01	BRCA	28	35
TCGA-E9-A245-01	BRCA	1	0
TCGA-E9-A247-01	BRCA	10	7
TCGA-E9-A248-01	BRCA	15	4
TCGA-E9-A249-01	BRCA	32	38
TCGA-E9-A24A-01	BRCA	1	0
TCGA-E9-A295-01	BRCA	25	34
TCGA-E9-A2JS-01	BRCA	13	3
TCGA-E9-A2JT-01	BRCA	13	5
TCGA-E9-A3HO-01	BRCA	10	9
TCGA-E9-A3Q9-01	BRCA	2	0
TCGA-E9-A3QA-01	BRCA	22	6
TCGA-E9-A3X8-01	BRCA	24	16
TCGA-E9-A54X-01	BRCA	6	1
TCGA-E9-A54Y-01	BRCA	19	6
TCGA-E9-A5FK-01	BRCA	2	2
TCGA-E9-A5FL-01	BRCA	17	28
TCGA-E9-A5UO-01	BRCA	7	5
TCGA-E9-A5UP-01	BRCA	2	1
TCGA-E9-A6HE-01	BRCA	12	33
TCGA-EW-A1IW-01	BRCA	57	23
TCGA-EW-A1IX-01	BRCA	44	32
TCGA-EW-A1IY-01	BRCA	6	26
TCGA-EW-A1IZ-01	BRCA	20	9
TCGA-EW-A1J1-01	BRCA	19	4
TCGA-EW-A1J2-01	BRCA	31	32
TCGA-EW-A1J3-01	BRCA	42	8
TCGA-EW-A1J5-01	BRCA	35	36
TCGA-EW-A1J6-01	BRCA	6	1
TCGA-EW-A1OV-01	BRCA	24	14
TCGA-EW-A1OW-01	BRCA	5	2
TCGA-EW-A1OX-01	BRCA	2	2
TCGA-EW-A1OY-01	BRCA	12	5
TCGA-EW-A1OZ-01	BRCA	46	8
TCGA-EW-A1P0-01	BRCA	22	4
TCGA-EW-A1P1-01	BRCA	16	30
TCGA-EW-A1P3-01	BRCA	3	10
TCGA-EW-A1P4-01	BRCA	16	28
TCGA-EW-A1P5-01	BRCA	19	10
TCGA-EW-A1P6-01	BRCA	1	1
TCGA-EW-A1P7-01	BRCA	1	1
TCGA-EW-A1P8-01	BRCA	16	28
TCGA-EW-A1PA-01	BRCA	26	57
TCGA-EW-A1PB-01	BRCA	24	29
TCGA-EW-A1PC-01	BRCA	7	9
TCGA-EW-A1PD-01	BRCA	9	6
TCGA-EW-A1PE-01	BRCA	31	31
TCGA-EW-A1PF-01	BRCA	4	4
TCGA-EW-A1PG-01	BRCA	3	1
TCGA-EW-A1PH-01	BRCA	15	4
TCGA-EW-A2FR-01	BRCA	72	31
TCGA-EW-A2FS-01	BRCA	5	14
TCGA-EW-A2FV-01	BRCA	84	97
TCGA-EW-A2FW-01	BRCA	5	5
TCGA-EW-A3E8-01	BRCA	0	1
TCGA-EW-A3U0-01	BRCA	4	5
TCGA-EW-A423-01	BRCA	38	35
TCGA-EW-A424-01	BRCA	0	0
TCGA-EW-A6S9-01	BRCA	50	37
TCGA-EW-A6SA-01	BRCA	7	5
TCGA-EW-A6SB-01	BRCA	14	23
TCGA-EW-A6SC-01	BRCA	37	36
TCGA-EW-A6SD-01	BRCA	48	22
TCGA-GI-A2C8-01	BRCA	12	5
TCGA-GI-A2C9-01	BRCA	5	2
TCGA-GM-A2D9-01	BRCA	50	38
TCGA-GM-A2DA-01	BRCA	39	3
TCGA-GM-A2DB-01	BRCA	17	9
TCGA-GM-A2DC-01	BRCA	6	1
TCGA-GM-A2DD-01	BRCA	56	40
TCGA-GM-A2DF-01	BRCA	32	4
TCGA-GM-A2DH-01	BRCA	36	28
TCGA-GM-A2DI-01	BRCA	25	25
TCGA-GM-A2DK-01	BRCA	4	2
TCGA-GM-A2DL-01	BRCA	20	37
TCGA-GM-A2DM-01	BRCA	0	0
TCGA-GM-A2DN-01	BRCA	5	22
TCGA-GM-A2DO-01	BRCA	15	11
TCGA-GM-A3NW-01	BRCA	36	16
TCGA-GM-A3NY-01	BRCA	7	1
TCGA-GM-A3XG-01	BRCA	1	0
TCGA-GM-A3XL-01	BRCA	17	22
TCGA-GM-A3XN-01	BRCA	1	0
TCGA-GM-A4E0-01	BRCA	14	4
TCGA-GM-A5PV-01	BRCA	6	7
TCGA-GM-A5PX-01	BRCA	0	7
TCGA-HN-A2NL-01	BRCA	5	4
TCGA-HN-A2OB-01	BRCA	42	26
TCGA-JL-A3YW-01	BRCA	0	3
TCGA-JL-A3YX-01	BRCA	29	33
TCGA-LD-A66U-01	BRCA	28	32
TCGA-LD-A74U-01	BRCA	47	44
TCGA-LD-A7W5-01	BRCA	17	5
TCGA-LD-A7W6-01	BRCA	17	9
TCGA-LD-A9QF-01	BRCA	40	3
TCGA-LL-A440-01	BRCA	19	7
TCGA-LL-A441-01	BRCA	1	2
TCGA-LL-A442-01	BRCA	1	1
TCGA-LL-A50Y-01	BRCA	32	34
TCGA-LL-A5YL-01	BRCA	7	4
TCGA-LL-A5YM-01	BRCA	10	13
TCGA-LL-A5YN-01	BRCA	74	36
TCGA-LL-A5YO-01	BRCA	10	12
TCGA-LL-A5YP-01	BRCA	30	28
TCGA-LL-A6FP-01	BRCA	35	40
TCGA-LL-A6FQ-01	BRCA	15	27
TCGA-LL-A6FR-01	BRCA	18	31
TCGA-LL-A73Y-01	BRCA	24	3
TCGA-LL-A73Z-01	BRCA	10	7
TCGA-LL-A740-01	BRCA	13	33
TCGA-LL-A7SZ-01	BRCA	10	20
TCGA-LL-A7T0-01	BRCA	34	36
TCGA-LL-A8F5-01	BRCA	28	42
TCGA-LL-A9Q3-01	BRCA	48	21
TCGA-LQ-A4E4-01	BRCA	1	2
TCGA-MS-A51U-01	BRCA	0	0
TCGA-OK-A5Q2-01	BRCA	31	34
TCGA-OL-A5D6-01	BRCA	38	24
TCGA-OL-A5D7-01	BRCA	21	24
TCGA-OL-A5D8-01	BRCA	3	8
TCGA-OL-A5DA-01	BRCA	19	15
TCGA-OL-A5RU-01	BRCA	5	22
TCGA-OL-A5RV-01	BRCA	1	2
TCGA-OL-A5RW-01	BRCA	47	13
TCGA-OL-A5RX-01	BRCA	19	9
TCGA-OL-A5RY-01	BRCA	37	5
TCGA-OL-A5RZ-01	BRCA	15	3
TCGA-OL-A5S0-01	BRCA	36	25
TCGA-OL-A66H-01	BRCA	0	2
TCGA-OL-A66I-01	BRCA	31	58
TCGA-OL-A66J-01	BRCA	15	5
TCGA-OL-A66K-01	BRCA	7	8
TCGA-OL-A66L-01	BRCA	34	24
TCGA-OL-A66N-01	BRCA	10	16
TCGA-OL-A66O-01	BRCA	10	11
TCGA-OL-A66P-01	BRCA	20	7
TCGA-OL-A6VO-01	BRCA	11	5
TCGA-OL-A6VQ-01	BRCA	33	34
TCGA-OL-A6VR-01	BRCA	0	0
TCGA-OL-A97C-01	BRCA	16	10
TCGA-PE-A5DC-01	BRCA	6	3
TCGA-PE-A5DD-01	BRCA	31	37
TCGA-PE-A5DE-01	BRCA	54	40
TCGA-PL-A8LV-01	BRCA	22	21
TCGA-PL-A8LX-01	BRCA	6	5
TCGA-PL-A8LY-01	BRCA	0	1
TCGA-PL-A8LZ-01	BRCA	17	28
TCGA-S3-A6ZF-01	BRCA	0	1
TCGA-S3-A6ZG-01	BRCA	12	8
TCGA-S3-A6ZH-01	BRCA	5	2
TCGA-S3-AA0Z-01	BRCA	14	3
TCGA-S3-AA10-01	BRCA	18	33
TCGA-S3-AA11-01	BRCA	30	46
TCGA-S3-AA12-01	BRCA	6	5
TCGA-S3-AA14-01	BRCA	57	26
TCGA-S3-AA15-01	BRCA	11	2
TCGA-S3-AA17-01	BRCA	8	4
TCGA-UL-AAZ6-01	BRCA	50	8
TCGA-UU-A93S-01	BRCA	47	7
TCGA-V7-A7HQ-01	BRCA	8	5
TCGA-W8-A86G-01	BRCA	0	2
TCGA-WT-AB41-01	BRCA	35	19
TCGA-WT-AB44-01	BRCA	19	33
TCGA-XX-A899-01	BRCA	20	4
TCGA-XX-A89A-01	BRCA	34	32
TCGA-Z7-A8R5-01	BRCA	31	32
TCGA-Z7-A8R6-01	BRCA	15	6
TCGA-2W-A8YY-01	CESC	98	179
TCGA-4J-AA1J-01	CESC	48	3
TCGA-BI-A0VR-01	CESC	10	12
TCGA-BI-A0VS-01	CESC	9	5
TCGA-BI-A20A-01	CESC	8	4
TCGA-C5-A0TN-01	CESC	2	0
TCGA-C5-A1BE-01	CESC	25	16
TCGA-C5-A1BF-01	CESC	11	7
TCGA-C5-A1BI-01	CESC	10	11
TCGA-C5-A1BJ-01	CESC	5	9
TCGA-C5-A1BK-01	CESC	6	4
TCGA-C5-A1BL-01	CESC	25	8
TCGA-C5-A1BM-01	CESC	42	32
TCGA-C5-A1BN-01	CESC	7	4
TCGA-C5-A1BQ-01	CESC	0	1
TCGA-C5-A1M5-01	CESC	2	2
TCGA-C5-A1M6-01	CESC	13	4
TCGA-C5-A1M7-01	CESC	2	1
TCGA-C5-A1M8-01	CESC	0	2
TCGA-C5-A1M9-01	CESC	39	4
TCGA-C5-A1ME-01	CESC	37	14
TCGA-C5-A1MF-01	CESC	6	3
TCGA-C5-A1MH-01	CESC	41	38
TCGA-C5-A1MI-01	CESC	2	13
TCGA-C5-A1MJ-01	CESC	7	14
TCGA-C5-A1MK-01	CESC	34	36
TCGA-C5-A1ML-01	CESC	32	38
TCGA-C5-A1MN-01	CESC	7	13
TCGA-C5-A1MP-01	CESC	3	2
TCGA-C5-A1MQ-01	CESC	4	2
TCGA-C5-A2LS-01	CESC	27	34
TCGA-C5-A2LT-01	CESC	6	3
TCGA-C5-A2LV-01	CESC	2	2
TCGA-C5-A2LX-01	CESC	9	5
TCGA-C5-A2LY-01	CESC	1	3
TCGA-C5-A2LZ-01	CESC	0	0
TCGA-C5-A2M1-01	CESC	56	36
TCGA-C5-A2M2-01	CESC	30	26
TCGA-C5-A3HD-01	CESC	1	0
TCGA-C5-A3HE-01	CESC	2	3
TCGA-C5-A3HF-01	CESC	34	11
TCGA-C5-A3HL-01	CESC	0	0
TCGA-C5-A7CG-01	CESC	3	10
TCGA-C5-A7CH-01	CESC	0	3
TCGA-C5-A7CJ-01	CESC	25	27
TCGA-C5-A7CK-01	CESC	14	7
TCGA-C5-A7CL-01	CESC	8	5
TCGA-C5-A7CM-01	CESC	5	4
TCGA-C5-A7CO-01	CESC	27	21
TCGA-C5-A7UC-01	CESC	15	5
TCGA-C5-A7UE-01	CESC	10	10
TCGA-C5-A7UH-01	CESC	23	14
TCGA-C5-A7UI-01	CESC	4	5
TCGA-C5-A7X3-01	CESC	5	4
TCGA-C5-A7X5-01	CESC	18	25
TCGA-C5-A7X8-01	CESC	47	3
TCGA-C5-A7XC-01	CESC	3	1
TCGA-C5-A8XH-01	CESC	4	10
TCGA-C5-A8XI-01	CESC	1	2
TCGA-C5-A8XJ-01	CESC	31	44
TCGA-C5-A8XK-01	CESC	41	38
TCGA-C5-A8YQ-01	CESC	10	4
TCGA-C5-A8YR-01	CESC	9	8
TCGA-C5-A8YT-01	CESC	44	3
TCGA-C5-A8ZZ-01	CESC	10	7
TCGA-C5-A907-01	CESC	3	5
TCGA-DG-A2KH-01	CESC	0	1
TCGA-DG-A2KJ-01	CESC	9	4
TCGA-DG-A2KK-01	CESC	70	48
TCGA-DG-A2KL-01	CESC	25	25
TCGA-DG-A2KM-01	CESC	4	4
TCGA-DR-A0ZL-01	CESC	18	6
TCGA-DR-A0ZM-01	CESC	51	39
TCGA-DS-A0VK-01	CESC	16	8
TCGA-DS-A0VL-01	CESC	1	2
TCGA-DS-A0VM-01	CESC	38	18
TCGA-DS-A0VN-01	CESC	7	9
TCGA-DS-A1OA-01	CESC	3	12
TCGA-DS-A3LQ-01	CESC	17	10
TCGA-DS-A5RQ-01	CESC	30	34
TCGA-DS-A7WF-01	CESC	52	27
TCGA-DS-A7WH-01	CESC	5	8
TCGA-DS-A7WI-01	CESC	12	3
TCGA-EA-A1QS-01	CESC	28	27
TCGA-EA-A1QT-01	CESC	18	7
TCGA-EA-A3HQ-01	CESC	7	23
TCGA-EA-A3HR-01	CESC	8	8
TCGA-EA-A3HS-01	CESC	11	23
TCGA-EA-A3HT-01	CESC	28	34
TCGA-EA-A3HU-01	CESC	39	49
TCGA-EA-A3QD-01	CESC	0	0
TCGA-EA-A3QE-01	CESC	36	37
TCGA-EA-A3Y4-01	CESC	2	3
TCGA-EA-A410-01	CESC	69	88
TCGA-EA-A411-01	CESC	3	1
TCGA-EA-A439-01	CESC	3	2
TCGA-EA-A43B-01	CESC	8	8
TCGA-EA-A44S-01	CESC	5	3
TCGA-EA-A4BA-01	CESC	2	0
TCGA-EA-A50E-01	CESC	15	9
TCGA-EA-A556-01	CESC	29	6
TCGA-EA-A5FO-01	CESC	49	57
TCGA-EA-A5O9-01	CESC	4	11
TCGA-EA-A5ZD-01	CESC	1	6
TCGA-EA-A5ZE-01	CESC	1	0
TCGA-EA-A5ZF-01	CESC	7	5
TCGA-EA-A6QX-01	CESC	11	26
TCGA-EA-A78R-01	CESC	2	3
TCGA-EA-A97N-01	CESC	0	1
TCGA-EK-A2GZ-01	CESC	3	3
TCGA-EK-A2H0-01	CESC	3	5
TCGA-EK-A2H1-01	CESC	1	3
TCGA-EK-A2IP-01	CESC	8	6
TCGA-EK-A2PG-01	CESC	58	38
TCGA-EK-A2PI-01	CESC	11	10
TCGA-EK-A2PK-01	CESC	5	2
TCGA-EK-A2PL-01	CESC	8	20
TCGA-EK-A2PM-01	CESC	44	43
TCGA-EK-A2R7-01	CESC	8	2
TCGA-EK-A2R8-01	CESC	40	21
TCGA-EK-A2R9-01	CESC	34	10
TCGA-EK-A2RA-01	CESC	9	11
TCGA-EK-A2RB-01	CESC	7	6
TCGA-EK-A2RC-01	CESC	6	6
TCGA-EK-A2RD-01	CESC	27	24
TCGA-EK-A2RE-01	CESC	0	0
TCGA-EK-A2RJ-01	CESC	6	13
TCGA-EK-A2RK-01	CESC	14	9
TCGA-EK-A2RL-01	CESC	35	26
TCGA-EK-A2RM-01	CESC	43	7
TCGA-EK-A2RN-01	CESC	48	34
TCGA-EK-A2RO-01	CESC	31	40
TCGA-EK-A3GJ-01	CESC	28	39
TCGA-EK-A3GK-01	CESC	45	32
TCGA-EK-A3GM-01	CESC	47	39
TCGA-EK-A3GN-01	CESC	8	1
TCGA-EX-A1H5-01	CESC	0	9
TCGA-EX-A1H6-01	CESC	1	8
TCGA-EX-A3L1-01	CESC	5	16
TCGA-EX-A69L-01	CESC	7	17
TCGA-EX-A69M-01	CESC	18	7
TCGA-EX-A8YF-01	CESC	1	2
TCGA-FU-A23K-01	CESC	27	14
TCGA-FU-A23L-01	CESC	6	4
TCGA-FU-A2QG-01	CESC	3	1
TCGA-FU-A3EO-01	CESC	39	12
TCGA-FU-A3HY-01	CESC	25	36
TCGA-FU-A3HZ-01	CESC	56	95
TCGA-FU-A3NI-01	CESC	14	20
TCGA-FU-A3TQ-01	CESC	9	10
TCGA-FU-A3TX-01	CESC	14	2
TCGA-FU-A3WB-01	CESC	55	41
TCGA-FU-A3YQ-01	CESC	0	1
TCGA-FU-A40J-01	CESC	12	16
TCGA-FU-A57G-01	CESC	7	1
TCGA-FU-A5XV-01	CESC	8	20
TCGA-FU-A770-01	CESC	0	5
TCGA-GH-A9DA-01	CESC	1	7
TCGA-HG-A2PA-01	CESC	20	19
TCGA-HG-A9SC-01	CESC	1	4
TCGA-HM-A3JJ-01	CESC	8	5
TCGA-HM-A3JK-01	CESC	7	8
TCGA-HM-A4S6-01	CESC	1	1
TCGA-HM-A6W2-01	CESC	13	19
TCGA-IR-A3L7-01	CESC	0	2
TCGA-IR-A3LA-01	CESC	51	46
TCGA-IR-A3LB-01	CESC	32	12
TCGA-IR-A3LC-01	CESC	0	0
TCGA-IR-A3LF-01	CESC	27	28
TCGA-IR-A3LH-01	CESC	25	21
TCGA-IR-A3LI-01	CESC	44	40
TCGA-IR-A3LK-01	CESC	49	25
TCGA-IR-A3LL-01	CESC	8	6
TCGA-JW-A5VG-01	CESC	5	2
TCGA-JW-A5VH-01	CESC	49	25
TCGA-JW-A5VI-01	CESC	5	5
TCGA-JW-A5VJ-01	CESC	31	41
TCGA-JW-A5VK-01	CESC	6	5
TCGA-JW-A5VL-01	CESC	46	57
TCGA-JW-A69B-01	CESC	24	24
TCGA-JW-A852-01	CESC	37	48
TCGA-JW-AAVH-01	CESC	36	46
TCGA-JX-A3PZ-01	CESC	13	5
TCGA-JX-A3Q0-01	CESC	47	49
TCGA-JX-A3Q8-01	CESC	3	2
TCGA-JX-A5QV-01	CESC	1	2
TCGA-LP-A4AU-01	CESC	0	1
TCGA-LP-A4AV-01	CESC	48	31
TCGA-LP-A4AW-01	CESC	14	10
TCGA-LP-A4AX-01	CESC	4	5
TCGA-LP-A5U2-01	CESC	17	24
TCGA-LP-A5U3-01	CESC	38	4
TCGA-LP-A7HU-01	CESC	37	36
TCGA-MA-AA3W-01	CESC	5	3
TCGA-MA-AA3X-01	CESC	25	28
TCGA-MA-AA3Y-01	CESC	4	5
TCGA-MA-AA3Z-01	CESC	32	38
TCGA-MA-AA41-01	CESC	38	22
TCGA-MA-AA42-01	CESC	9	12
TCGA-MA-AA43-01	CESC	44	6
TCGA-MU-A51Y-01	CESC	1	0
TCGA-MU-A5YI-01	CESC	0	4
TCGA-MU-A8JM-01	CESC	5	4
TCGA-MY-A5BD-01	CESC	6	5
TCGA-MY-A5BE-01	CESC	4	0
TCGA-MY-A5BF-01	CESC	5	0
TCGA-MY-A913-01	CESC	3	5
TCGA-PN-A8MA-01	CESC	29	29
TCGA-Q1-A5R1-01	CESC	35	39
TCGA-Q1-A5R2-01	CESC	25	21
TCGA-Q1-A5R3-01	CESC	33	28
TCGA-Q1-A6DT-01	CESC	4	5
TCGA-Q1-A6DV-01	CESC	25	21
TCGA-Q1-A6DW-01	CESC	5	23
TCGA-Q1-A73O-01	CESC	28	27
TCGA-Q1-A73P-01	CESC	30	28
TCGA-Q1-A73Q-01	CESC	5	6
TCGA-Q1-A73R-01	CESC	47	18
TCGA-Q1-A73S-01	CESC	11	8
TCGA-R2-A69V-01	CESC	22	4
TCGA-RA-A741-01	CESC	3	4
TCGA-UC-A7PD-01	CESC	2	5
TCGA-UC-A7PF-01	CESC	12	11
TCGA-UC-A7PG-01	CESC	10	6
TCGA-UC-A7PI-01	CESC	34	8
TCGA-VS-A8EB-01	CESC	1	3
TCGA-VS-A8EC-01	CESC	59	14
TCGA-VS-A8EG-01	CESC	33	34
TCGA-VS-A8EH-01	CESC	8	21
TCGA-VS-A8EI-01	CESC	2	5
TCGA-VS-A8EJ-01	CESC	12	4
TCGA-VS-A8EL-01	CESC	17	34
TCGA-VS-A8Q8-01	CESC	1	3
TCGA-VS-A8Q9-01	CESC	16	12
TCGA-VS-A8QA-01	CESC	27	25
TCGA-VS-A8QC-01	CESC	38	37
TCGA-VS-A8QF-01	CESC	2	6
TCGA-VS-A8QH-01	CESC	45	14
TCGA-VS-A8QM-01	CESC	28	33
TCGA-VS-A94W-01	CESC	12	7
TCGA-VS-A94X-01	CESC	8	12
TCGA-VS-A94Y-01	CESC	12	4
TCGA-VS-A94Z-01	CESC	44	54
TCGA-VS-A950-01	CESC	24	16
TCGA-VS-A952-01	CESC	16	7
TCGA-VS-A953-01	CESC	7	26
TCGA-VS-A954-01	CESC	6	3
TCGA-VS-A957-01	CESC	8	5
TCGA-VS-A958-01	CESC	41	52
TCGA-VS-A959-01	CESC	32	30
TCGA-VS-A9U5-01	CESC	37	7
TCGA-VS-A9U6-01	CESC	5	11
TCGA-VS-A9U7-01	CESC	16	7
TCGA-VS-A9UA-01	CESC	32	38
TCGA-VS-A9UB-01	CESC	5	3
TCGA-VS-A9UC-01	CESC	34	40
TCGA-VS-A9UD-01	CESC	23	58
TCGA-VS-A9UH-01	CESC	10	9
TCGA-VS-A9UI-01	CESC	28	33
TCGA-VS-A9UJ-01	CESC	62	51
TCGA-VS-A9UL-01	CESC	58	25
TCGA-VS-A9UM-01	CESC	11	7
TCGA-VS-A9UO-01	CESC	10	15
TCGA-VS-A9UP-01	CESC	15	9
TCGA-VS-A9UQ-01	CESC	29	33
TCGA-VS-A9UR-01	CESC	42	32
TCGA-VS-A9UT-01	CESC	35	13
TCGA-VS-A9UU-01	CESC	0	1
TCGA-VS-A9UV-01	CESC	18	10
TCGA-VS-A9UY-01	CESC	34	17
TCGA-VS-A9UZ-01	CESC	28	41
TCGA-VS-A9V0-01	CESC	50	26
TCGA-VS-A9V1-01	CESC	41	12
TCGA-VS-A9V2-01	CESC	0	1
TCGA-VS-A9V3-01	CESC	32	37
TCGA-VS-A9V4-01	CESC	69	9
TCGA-VS-A9V5-01	CESC	41	6
TCGA-VS-AA62-01	CESC	8	4
TCGA-WL-A834-01	CESC	11	12
TCGA-XS-A8TJ-01	CESC	4	4
TCGA-ZJ-A8QO-01	CESC	8	1
TCGA-ZJ-A8QQ-01	CESC	3	0
TCGA-ZJ-A8QR-01	CESC	0	5
TCGA-ZJ-AAX4-01	CESC	0	2
TCGA-ZJ-AAX8-01	CESC	24	24
TCGA-ZJ-AAXA-01	CESC	0	0
TCGA-ZJ-AAXB-01	CESC	16	11
TCGA-ZJ-AAXD-01	CESC	28	27
TCGA-ZJ-AAXF-01	CESC	3	12
TCGA-ZJ-AAXI-01	CESC	30	22
TCGA-ZJ-AAXJ-01	CESC	10	10
TCGA-ZJ-AAXN-01	CESC	4	11
TCGA-ZJ-AAXT-01	CESC	31	25
TCGA-ZJ-AAXU-01	CESC	35	42
TCGA-ZJ-AB0H-01	CESC	24	29
TCGA-ZJ-AB0I-01	CESC	13	7
TCGA-ZX-AA5X-01	CESC	0	2
TCGA-3X-AAV9-01	CHOL	1	3
TCGA-3X-AAVA-01	CHOL	1	6
TCGA-3X-AAVB-01	CHOL	41	37
TCGA-3X-AAVC-01	CHOL	9	25
TCGA-3X-AAVE-01	CHOL	0	0
TCGA-4G-AAZO-01	CHOL	14	15
TCGA-4G-AAZT-01	CHOL	26	33
TCGA-W5-AA2G-01	CHOL	17	23
TCGA-W5-AA2H-01	CHOL	3	2
TCGA-W5-AA2I-01	CHOL	10	18
TCGA-W5-AA2O-01	CHOL	18	22
TCGA-W5-AA2Q-01	CHOL	7	5
TCGA-W5-AA2R-01	CHOL	0	0
TCGA-W5-AA2T-01	CHOL	8	3
TCGA-W5-AA2U-01	CHOL	1	4
TCGA-W5-AA2W-01	CHOL	12	10
TCGA-W5-AA2X-01	CHOL	17	10
TCGA-W5-AA2Z-01	CHOL	5	1
TCGA-W5-AA30-01	CHOL	9	3
TCGA-W5-AA31-01	CHOL	22	27
TCGA-W5-AA33-01	CHOL	3	0
TCGA-W5-AA34-01	CHOL	10	22
TCGA-W5-AA36-01	CHOL	8	26
TCGA-W5-AA38-01	CHOL	0	2
TCGA-W5-AA39-01	CHOL	22	17
TCGA-W6-AA0S-01	CHOL	4	10
TCGA-WD-A7RX-01	CHOL	5	9
TCGA-YR-A95A-01	CHOL	9	26
TCGA-ZD-A8I3-01	CHOL	6	8
TCGA-ZH-A8Y1-01	CHOL	32	36
TCGA-ZH-A8Y2-01	CHOL	12	4
TCGA-ZH-A8Y4-01	CHOL	6	7
TCGA-ZH-A8Y5-01	CHOL	9	7
TCGA-ZH-A8Y6-01	CHOL	6	4
TCGA-ZH-A8Y8-01	CHOL	31	7
TCGA-ZU-A8S4-01	CHOL	63	24
TCGA-3L-AA1B-01	COADREAD	1	0
TCGA-4N-A93T-01	COADREAD	3	0
TCGA-4T-AA8H-01	COADREAD	1	1
TCGA-5M-AAT4-01	COADREAD	0	1
TCGA-5M-AAT5-01	COADREAD	5	7
TCGA-5M-AAT6-01	COADREAD	5	2
TCGA-5M-AATA-01	COADREAD	2	2
TCGA-5M-AATE-01	COADREAD	1	0
TCGA-A6-2671-01	COADREAD	1	1
TCGA-A6-2672-01	COADREAD	0	0
TCGA-A6-2674-01	COADREAD	10	4
TCGA-A6-2675-01	COADREAD	14	5
TCGA-A6-2676-01	COADREAD	1	1
TCGA-A6-2677-01	COADREAD	60	7
TCGA-A6-2678-01	COADREAD	0	0
TCGA-A6-2679-01	COADREAD	16	2
TCGA-A6-2680-01	COADREAD	0	0
TCGA-A6-2681-01	COADREAD	0	0
TCGA-A6-2682-01	COADREAD	1	0
TCGA-A6-2683-01	COADREAD	5	2
TCGA-A6-2684-01	COADREAD	0	0
TCGA-A6-2685-01	COADREAD	1	0
TCGA-A6-2686-01	COADREAD	4	1
TCGA-A6-3807-01	COADREAD	5	2
TCGA-A6-3808-01	COADREAD	0	0
TCGA-A6-3809-01	COADREAD	1	1
TCGA-A6-3810-01	COADREAD	4	1
TCGA-A6-4105-01	COADREAD	5	5
TCGA-A6-4107-01	COADREAD	0	0
TCGA-A6-5656-01	COADREAD	0	0
TCGA-A6-5657-01	COADREAD	0	2
TCGA-A6-5659-01	COADREAD	4	0
TCGA-A6-5660-01	COADREAD	0	3
TCGA-A6-5661-01	COADREAD	1	2
TCGA-A6-5662-01	COADREAD	6	1
TCGA-A6-5664-01	COADREAD	1	0
TCGA-A6-5665-01	COADREAD	0	0
TCGA-A6-5666-01	COADREAD	0	0
TCGA-A6-5667-01	COADREAD	4	5
TCGA-A6-6137-01	COADREAD	0	1
TCGA-A6-6138-01	COADREAD	0	0
TCGA-A6-6140-01	COADREAD	7	5
TCGA-A6-6141-01	COADREAD	0	0
TCGA-A6-6142-01	COADREAD	2	3
TCGA-A6-6648-01	COADREAD	0	0
TCGA-A6-6649-01	COADREAD	1	3
TCGA-A6-6650-01	COADREAD	0	0
TCGA-A6-6651-01	COADREAD	7	2
TCGA-A6-6652-01	COADREAD	3	0
TCGA-A6-6653-01	COADREAD	2	1
TCGA-A6-6654-01	COADREAD	1	1
TCGA-A6-6780-01	COADREAD	2	0
TCGA-A6-6781-01	COADREAD	3	0
TCGA-A6-6782-01	COADREAD	0	0
TCGA-A6-A565-01	COADREAD	2	1
TCGA-A6-A566-01	COADREAD	7	1
TCGA-A6-A567-01	COADREAD	1	1
TCGA-A6-A56B-01	COADREAD	2	3
TCGA-A6-A5ZU-01	COADREAD	5	2
TCGA-AA-3488-01	COADREAD	3	4
TCGA-AA-3489-01	COADREAD	4	0
TCGA-AA-3492-01	COADREAD	0	0
TCGA-AA-3494-01	COADREAD	1	1
TCGA-AA-3495-01	COADREAD	24	11
TCGA-AA-3496-01	COADREAD	0	0
TCGA-AA-3502-01	COADREAD	5	1
TCGA-AA-3506-01	COADREAD	2	2
TCGA-AA-3510-01	COADREAD	0	0
TCGA-AA-3511-01	COADREAD	1	3
TCGA-AA-3514-01	COADREAD	8	3
TCGA-AA-3517-01	COADREAD	43	6
TCGA-AA-3518-01	COADREAD	0	0
TCGA-AA-3519-01	COADREAD	5	5
TCGA-AA-3520-01	COADREAD	1	0
TCGA-AA-3521-01	COADREAD	3	0
TCGA-AA-3522-01	COADREAD	1	2
TCGA-AA-3524-01	COADREAD	0	0
TCGA-AA-3525-01	COADREAD	1	0
[truncated: 7,963 more rows]

## Sheet: Supplementary Figure 11
Supplementary Figure 11
copy_value	% of Total Copy Variant Calls	Total Genes	Total Genes with Copy Variant
-2	0.317698	258165072	820186
-1	18.1136	258165072	46763027
0	63.8014	258165072	164712971
1	16.8259	258165072	43438638
2	0.941355	258165072	2430250

## Sheet: Supplementary Figure 12
Supplementary Figure 12
sample_id	study	cnv	exp	fus	mut
TCGA-OR-A5J1-01	ACC	1275	538	1	1
TCGA-OR-A5J2-01	ACC	252	793	0	3
TCGA-OR-A5J3-01	ACC	2	246	0	0
TCGA-OR-A5J4-01	ACC	1482	0	0	2
TCGA-OR-A5J5-01	ACC	121	1158	0	8
TCGA-OR-A5J6-01	ACC	213	607	0	0
TCGA-OR-A5J7-01	ACC	59	396	1	0
TCGA-OR-A5J8-01	ACC	478	1580	0	4
TCGA-OR-A5J9-01	ACC	90	225	0	1
TCGA-OR-A5JA-01	ACC	252	198	0	10
TCGA-OR-A5JB-01	ACC	1588	1889	0	10
TCGA-OR-A5JC-01	ACC	58	109	0	0
TCGA-OR-A5JD-01	ACC	360	301	0	0
TCGA-OR-A5JE-01	ACC	18	725	0	1
TCGA-OR-A5JF-01	ACC	8	94	0	0
TCGA-OR-A5JG-01	ACC	4	385	0	1
TCGA-OR-A5JH-01	ACC	0	0	0	0
TCGA-OR-A5JI-01	ACC	1	235	0	0
TCGA-OR-A5JJ-01	ACC	548	364	0	2
TCGA-OR-A5JK-01	ACC	89	236	0	1
TCGA-OR-A5JL-01	ACC	314	549	0	1
TCGA-OR-A5JM-01	ACC	682	647	0	3
TCGA-OR-A5JO-01	ACC	0	629	0	0
TCGA-OR-A5JP-01	ACC	352	628	0	3
TCGA-OR-A5JQ-01	ACC	47	212	0	0
TCGA-OR-A5JR-01	ACC	61	129	0	0
TCGA-OR-A5JS-01	ACC	623	276	0	4
TCGA-OR-A5JT-01	ACC	164	186	0	0
TCGA-OR-A5JU-01	ACC	7	0	0	0
TCGA-OR-A5JV-01	ACC	53	610	0	0
TCGA-OR-A5JW-01	ACC	75	190	0	0
TCGA-OR-A5JX-01	ACC	961	365	0	1
TCGA-OR-A5JY-01	ACC	1733	754	0	2
TCGA-OR-A5JZ-01	ACC	196	401	0	0
TCGA-OR-A5K0-01	ACC	87	1165	0	5
TCGA-OR-A5K1-01	ACC	1	103	0	0
TCGA-OR-A5K2-01	ACC	1132	212	0	2
TCGA-OR-A5K3-01	ACC	0	235	0	0
TCGA-OR-A5K4-01	ACC	104	369	0	6
TCGA-OR-A5K5-01	ACC	275	509	0	3
TCGA-OR-A5K6-01	ACC	638	202	0	3
TCGA-OR-A5K8-01	ACC	186	175	0	1
TCGA-OR-A5K9-01	ACC	1093	415	0	1
TCGA-OR-A5KB-01	ACC	159	0	0	22
TCGA-OR-A5KO-01	ACC	492	272	0	1
TCGA-OR-A5KP-01	ACC	58	0	0	3
TCGA-OR-A5KQ-01	ACC	1	0	0	0
TCGA-OR-A5KS-01	ACC	328	0	0	0
TCGA-OR-A5KT-01	ACC	517	639	0	1
TCGA-OR-A5KU-01	ACC	137	284	0	1
TCGA-OR-A5KV-01	ACC	155	840	0	1
TCGA-OR-A5KW-01	ACC	707	259	0	1
TCGA-OR-A5KX-01	ACC	44	656	0	1
TCGA-OR-A5KY-01	ACC	1069	175	0	2
TCGA-OR-A5KZ-01	ACC	0	573	0	3
TCGA-OR-A5L1-01	ACC	3	0	0	1
TCGA-OR-A5L2-01	ACC	1490	0	0	1
TCGA-OR-A5L3-01	ACC	0	588	0	1
TCGA-OR-A5L4-01	ACC	6	172	0	0
TCGA-OR-A5L5-01	ACC	11	121	0	0
TCGA-OR-A5L6-01	ACC	5	303	0	0
TCGA-OR-A5L8-01	ACC	1	465	0	1
TCGA-OR-A5L9-01	ACC	49	1418	0	0
TCGA-OR-A5LA-01	ACC	2	324	0	0
TCGA-OR-A5LB-01	ACC	91	143	0	11
TCGA-OR-A5LC-01	ACC	234	251	0	2
TCGA-OR-A5LD-01	ACC	565	1661	0	0
TCGA-OR-A5LE-01	ACC	895	715	0	2
TCGA-OR-A5LF-01	ACC	79	0	0	1
TCGA-OR-A5LG-01	ACC	80	269	0	0
TCGA-OR-A5LH-01	ACC	15	257	0	0
TCGA-OR-A5LI-01	ACC	629	0	0	0
TCGA-OR-A5LJ-01	ACC	2	589	0	12
TCGA-OR-A5LK-01	ACC	2	556	0	1
TCGA-OR-A5LL-01	ACC	322	858	0	1
TCGA-OR-A5LM-01	ACC	234	304	0	0
TCGA-OR-A5LN-01	ACC	0	179	0	0
TCGA-OR-A5LO-01	ACC	555	613	0	1
TCGA-OR-A5LP-01	ACC	143	136	0	0
TCGA-OR-A5LR-01	ACC	0	196	0	1
TCGA-OR-A5LS-01	ACC	13	441	0	0
TCGA-OR-A5LT-01	ACC	96	594	0	3
TCGA-OR-A5OG-01	ACC	0	0	0	0
TCGA-OU-A5PI-01	ACC	66	352	0	0
TCGA-P6-A5OF-01	ACC	0	106	0	2
TCGA-P6-A5OH-01	ACC	536	0	0	4
TCGA-PA-A5YG-01	ACC	83	209	0	0
TCGA-PK-A5H8-01	ACC	0	257	0	0
TCGA-PK-A5H9-01	ACC	6	1116	0	0
TCGA-PK-A5HA-01	ACC	127	415	0	0
TCGA-PK-A5HB-01	ACC	118	797	0	19
TCGA-PK-A5HC-01	ACC	7	0	0	2
TCGA-2F-A9KO-01	BLCA	173	287	0	12
TCGA-2F-A9KP-01	BLCA	1331	309	1	7
TCGA-2F-A9KQ-01	BLCA	9	378	0	5
TCGA-2F-A9KR-01	BLCA	297	510	0	7
TCGA-2F-A9KT-01	BLCA	791	460	0	8
TCGA-2F-A9KW-01	BLCA	4850	836	0	4
TCGA-4Z-AA7M-01	BLCA	649	678	0	10
TCGA-4Z-AA7N-01	BLCA	1	689	0	0
TCGA-4Z-AA7O-01	BLCA	1073	189	0	5
TCGA-4Z-AA7Q-01	BLCA	1006	541	0	6
TCGA-4Z-AA7R-01	BLCA	1308	663	0	10
TCGA-4Z-AA7S-01	BLCA	146	324	0	1
TCGA-4Z-AA7W-01	BLCA	632	1600	0	12
TCGA-4Z-AA7Y-01	BLCA	310	530	0	11
TCGA-4Z-AA80-01	BLCA	839	970	0	9
TCGA-4Z-AA81-01	BLCA	244	945	0	7
TCGA-4Z-AA82-01	BLCA	544	553	1	3
TCGA-4Z-AA83-01	BLCA	3	390	0	11
TCGA-4Z-AA84-01	BLCA	1295	1100	1	12
TCGA-4Z-AA86-01	BLCA	529	264	0	7
TCGA-4Z-AA87-01	BLCA	322	1265	0	3
TCGA-4Z-AA89-01	BLCA	254	282	0	7
TCGA-5N-A9KI-01	BLCA	464	478	0	10
TCGA-5N-A9KM-01	BLCA	73	897	0	8
TCGA-BL-A0C8-01	BLCA	875	899	0	3
TCGA-BL-A13I-01	BLCA	56	1081	0	6
TCGA-BL-A13J-01	BLCA	63	548	0	4
TCGA-BL-A3JM-01	BLCA	210	1250	0	9
TCGA-BL-A5ZZ-01	BLCA	277	600	0	7
TCGA-BT-A0S7-01	BLCA	361	1107	1	2
TCGA-BT-A0YX-01	BLCA	8	508	0	17
TCGA-BT-A20J-01	BLCA	1086	943	0	9
TCGA-BT-A20N-01	BLCA	336	667	1	3
TCGA-BT-A20O-01	BLCA	2	895	0	8
TCGA-BT-A20P-01	BLCA	34	593	0	3
TCGA-BT-A20Q-01	BLCA	162	200	0	6
TCGA-BT-A20R-01	BLCA	691	500	0	7
TCGA-BT-A20T-01	BLCA	245	152	0	9
TCGA-BT-A20U-01	BLCA	49	283	0	5
TCGA-BT-A20V-01	BLCA	171	1099	0	1
TCGA-BT-A20W-01	BLCA	1512	131	0	3
TCGA-BT-A20X-01	BLCA	248	740	0	3
TCGA-BT-A2LA-01	BLCA	751	3120	1	5
TCGA-BT-A2LB-01	BLCA	197	173	0	13
TCGA-BT-A2LD-01	BLCA	961	865	0	7
TCGA-BT-A3PH-01	BLCA	441	771	0	16
TCGA-BT-A3PJ-01	BLCA	595	772	0	9
TCGA-BT-A3PK-01	BLCA	722	263	0	9
TCGA-BT-A42B-01	BLCA	163	0	0	4
TCGA-BT-A42C-01	BLCA	120	291	0	10
TCGA-BT-A42E-01	BLCA	1096	476	0	6
TCGA-BT-A42F-01	BLCA	160	794	0	4
TCGA-C4-A0EZ-01	BLCA	300	2653	0	7
TCGA-C4-A0F0-01	BLCA	697	2421	0	5
TCGA-C4-A0F1-01	BLCA	0	1207	0	7
TCGA-C4-A0F6-01	BLCA	269	466	0	5
TCGA-C4-A0F7-01	BLCA	0	1405	0	3
TCGA-CF-A1HR-01	BLCA	5	208	0	6
TCGA-CF-A1HS-01	BLCA	532	713	0	6
TCGA-CF-A27C-01	BLCA	477	560	0	6
TCGA-CF-A3MF-01	BLCA	4	2958	1	3
TCGA-CF-A3MG-01	BLCA	658	911	1	3
TCGA-CF-A3MH-01	BLCA	10	371	1	0
TCGA-CF-A3MI-01	BLCA	515	633	0	3
TCGA-CF-A47S-01	BLCA	390	411	1	0
TCGA-CF-A47T-01	BLCA	167	546	0	2
TCGA-CF-A47V-01	BLCA	41	836	0	1
TCGA-CF-A47W-01	BLCA	2	864	0	4
TCGA-CF-A47X-01	BLCA	11	733	0	9
TCGA-CF-A47Y-01	BLCA	9	690	0	4
TCGA-CF-A5U8-01	BLCA	0	551	0	3
TCGA-CF-A5UA-01	BLCA	617	1436	0	3
TCGA-CF-A7I0-01	BLCA	278	364	0	3
TCGA-CF-A8HX-01	BLCA	28	1554	0	2
TCGA-CF-A8HY-01	BLCA	480	1479	1	3
TCGA-CF-A9FF-01	BLCA	98	271	0	7
TCGA-CF-A9FH-01	BLCA	36	399	0	3
TCGA-CF-A9FL-01	BLCA	91	201	0	4
TCGA-CF-A9FM-01	BLCA	411	406	0	2
TCGA-CU-A0YN-01	BLCA	705	649	0	4
TCGA-CU-A0YO-01	BLCA	0	157	0	3
TCGA-CU-A0YR-01	BLCA	819	764	0	6
TCGA-CU-A3KJ-01	BLCA	316	1049	0	5
TCGA-CU-A3QU-01	BLCA	909	1105	0	4
TCGA-CU-A3YL-01	BLCA	5	872	0	7
TCGA-CU-A5W6-01	BLCA	1149	359	0	5
TCGA-CU-A72E-01	BLCA	25	230	0	6
TCGA-DK-A1A3-01	BLCA	305	890	0	14
TCGA-DK-A1A5-01	BLCA	1025	346	0	8
TCGA-DK-A1A6-01	BLCA	846	832	0	0
TCGA-DK-A1A7-01	BLCA	3165	684	0	7
TCGA-DK-A1AA-01	BLCA	48	148	0	4
TCGA-DK-A1AB-01	BLCA	0	882	0	4
TCGA-DK-A1AC-01	BLCA	1867	1069	0	27
TCGA-DK-A1AD-01	BLCA	306	372	0	8
TCGA-DK-A1AE-01	BLCA	640	741	0	9
TCGA-DK-A1AF-01	BLCA	17	286	0	2
TCGA-DK-A1AG-01	BLCA	37	101	0	6
TCGA-DK-A2HX-01	BLCA	260	514	0	6
TCGA-DK-A2I1-01	BLCA	348	240	0	11
TCGA-DK-A2I2-01	BLCA	215	522	0	9
TCGA-DK-A2I4-01	BLCA	719	379	0	15
TCGA-DK-A2I6-01	BLCA	1163	1024	1	11
TCGA-DK-A3IK-01	BLCA	573	374	0	4
TCGA-DK-A3IL-01	BLCA	117	318	0	5
TCGA-DK-A3IM-01	BLCA	6	956	0	8
TCGA-DK-A3IN-01	BLCA	0	365	0	12
TCGA-DK-A3IQ-01	BLCA	1041	781	0	2
TCGA-DK-A3IS-01	BLCA	289	214	0	16
TCGA-DK-A3IT-01	BLCA	1023	215	0	4
TCGA-DK-A3IU-01	BLCA	19	421	0	4
TCGA-DK-A3IV-01	BLCA	1029	640	0	3
TCGA-DK-A3WW-01	BLCA	203	692	0	26
TCGA-DK-A3WX-01	BLCA	13	621	0	3
TCGA-DK-A3WY-01	BLCA	0	923	0	1
TCGA-DK-A3X1-01	BLCA	1428	637	0	18
TCGA-DK-A3X2-01	BLCA	258	1044	0	8
TCGA-DK-A6AV-01	BLCA	425	420	0	2
TCGA-DK-A6AW-01	BLCA	496	935	0	66
TCGA-DK-A6B0-01	BLCA	82	246	0	2
TCGA-DK-A6B1-01	BLCA	255	507	0	3
TCGA-DK-A6B2-01	BLCA	1163	215	0	6
TCGA-DK-A6B5-01	BLCA	969	665	1	4
TCGA-DK-A6B6-01	BLCA	880	510	0	15
TCGA-DK-AA6L-01	BLCA	901	466	0	5
TCGA-DK-AA6M-01	BLCA	225	398	0	6
TCGA-DK-AA6P-01	BLCA	790	696	0	6
TCGA-DK-AA6Q-01	BLCA	483	698	0	4
TCGA-DK-AA6R-01	BLCA	587	468	0	4
TCGA-DK-AA6S-01	BLCA	543	287	0	9
TCGA-DK-AA6T-01	BLCA	2	1960	0	2
TCGA-DK-AA6U-01	BLCA	303	191	0	7
TCGA-DK-AA6W-01	BLCA	2061	1445	0	8
TCGA-DK-AA6X-01	BLCA	96	474	0	5
TCGA-DK-AA71-01	BLCA	998	232	0	14
TCGA-DK-AA74-01	BLCA	383	857	0	5
TCGA-DK-AA75-01	BLCA	1465	1131	0	9
TCGA-DK-AA76-01	BLCA	63	882	0	9
TCGA-DK-AA77-01	BLCA	456	198	0	9
TCGA-E5-A2PC-01	BLCA	35	562	0	10
TCGA-E5-A4TZ-01	BLCA	228	779	0	7
TCGA-E5-A4U1-01	BLCA	813	2204	0	9
TCGA-E7-A3X6-01	BLCA	19	139	0	2
TCGA-E7-A3Y1-01	BLCA	81	697	0	11
TCGA-E7-A4IJ-01	BLCA	176	391	0	5
TCGA-E7-A4XJ-01	BLCA	400	703	0	6
TCGA-E7-A519-01	BLCA	3	3436	0	6
TCGA-E7-A541-01	BLCA	246	218	0	8
TCGA-E7-A5KE-01	BLCA	857	794	1	4
TCGA-E7-A5KF-01	BLCA	249	927	0	9
TCGA-E7-A677-01	BLCA	1	448	0	8
TCGA-E7-A678-01	BLCA	5	900	0	3
TCGA-E7-A6MD-01	BLCA	321	242	0	7
TCGA-E7-A6ME-01	BLCA	223	757	0	7
TCGA-E7-A6MF-01	BLCA	4	1370	0	3
TCGA-E7-A7DU-01	BLCA	51	374	0	8
TCGA-E7-A7DV-01	BLCA	961	1205	0	9
TCGA-E7-A7PW-01	BLCA	536	1058	0	1
TCGA-E7-A7XN-01	BLCA	16	561	0	18
TCGA-E7-A85H-01	BLCA	2143	721	0	9
TCGA-E7-A8O7-01	BLCA	20	297	0	2
TCGA-E7-A97P-01	BLCA	108	136	0	4
TCGA-E7-A97Q-01	BLCA	364	792	0	5
TCGA-FD-A3B3-01	BLCA	143	285	0	6
TCGA-FD-A3B4-01	BLCA	130	384	0	0
TCGA-FD-A3B5-01	BLCA	1247	470	0	8
TCGA-FD-A3B6-01	BLCA	1379	634	0	9
TCGA-FD-A3B7-01	BLCA	589	516	1	5
TCGA-FD-A3B8-01	BLCA	44	435	0	3
TCGA-FD-A3N5-01	BLCA	940	746	0	6
TCGA-FD-A3N6-01	BLCA	610	1166	0	6
TCGA-FD-A3NA-01	BLCA	87	116	0	7
TCGA-FD-A3SJ-01	BLCA	1792	458	0	3
TCGA-FD-A3SL-01	BLCA	661	409	0	9
TCGA-FD-A3SM-01	BLCA	96	356	0	13
TCGA-FD-A3SN-01	BLCA	603	441	0	9
TCGA-FD-A3SO-01	BLCA	0	686	0	16
TCGA-FD-A3SP-01	BLCA	778	252	0	6
TCGA-FD-A3SQ-01	BLCA	259	263	0	3
TCGA-FD-A3SR-01	BLCA	869	802	0	4
TCGA-FD-A3SS-01	BLCA	440	495	0	10
TCGA-FD-A43N-01	BLCA	122	144	0	7
TCGA-FD-A43P-01	BLCA	2024	469	0	14
TCGA-FD-A43S-01	BLCA	1	735	0	0
TCGA-FD-A43U-01	BLCA	598	775	0	1
TCGA-FD-A43X-01	BLCA	6	415	1	8
TCGA-FD-A43Y-01	BLCA	419	480	0	2
TCGA-FD-A5BR-01	BLCA	758	98	0	1
TCGA-FD-A5BS-01	BLCA	68	1042	0	0
TCGA-FD-A5BT-01	BLCA	1335	2707	0	3
TCGA-FD-A5BU-01	BLCA	546	469	0	2
TCGA-FD-A5BV-01	BLCA	641	361	0	6
TCGA-FD-A5BX-01	BLCA	620	1364	0	10
TCGA-FD-A5BY-01	BLCA	4	311	0	2
TCGA-FD-A5BZ-01	BLCA	1029	196	0	2
TCGA-FD-A5C0-01	BLCA	3	414	0	2
TCGA-FD-A5C1-01	BLCA	383	502	0	3
TCGA-FD-A62N-01	BLCA	52	496	0	4
TCGA-FD-A62O-01	BLCA	233	279	0	5
TCGA-FD-A62P-01	BLCA	401	262	0	9
TCGA-FD-A62S-01	BLCA	491	245	0	2
TCGA-FD-A6TA-01	BLCA	305	170	0	6
TCGA-FD-A6TB-01	BLCA	233	314	0	5
TCGA-FD-A6TC-01	BLCA	890	288	0	13
TCGA-FD-A6TD-01	BLCA	393	138	0	4
TCGA-FD-A6TE-01	BLCA	273	639	0	9
TCGA-FD-A6TF-01	BLCA	576	282	0	4
TCGA-FD-A6TG-01	BLCA	1222	291	0	10
TCGA-FD-A6TH-01	BLCA	478	784	0	4
TCGA-FD-A6TI-01	BLCA	27	555	1	6
TCGA-FD-A6TK-01	BLCA	301	250	0	5
TCGA-FJ-A3Z7-01	BLCA	2435	1180	0	9
TCGA-FJ-A3Z9-01	BLCA	0	666	0	3
TCGA-FJ-A3ZE-01	BLCA	610	1319	0	9
TCGA-FJ-A3ZF-01	BLCA	278	1002	0	9
TCGA-FJ-A871-01	BLCA	198	1588	0	8
TCGA-FT-A3EE-01	BLCA	28	452	0	5
TCGA-FT-A61P-01	BLCA	67	230	0	3
TCGA-G2-A2EC-01	BLCA	0	343	0	3
TCGA-G2-A2EF-01	BLCA	192	956	0	8
TCGA-G2-A2EJ-01	BLCA	24	1262	0	9
TCGA-G2-A2EK-01	BLCA	31	380	0	3
TCGA-G2-A2EL-01	BLCA	1046	3010	0	11
TCGA-G2-A2EO-01	BLCA	396	511	0	24
TCGA-G2-A2ES-01	BLCA	109	721	0	11
TCGA-G2-A3IB-01	BLCA	689	1273	0	7
TCGA-G2-A3IE-01	BLCA	871	628	0	9
TCGA-G2-A3VY-01	BLCA	1586	1035	0	15
TCGA-G2-AA3B-01	BLCA	419	839	0	13
TCGA-G2-AA3C-01	BLCA	117	1706	0	6
TCGA-G2-AA3D-01	BLCA	281	376	0	8
TCGA-G2-AA3F-01	BLCA	671	539	0	5
TCGA-GC-A3BM-01	BLCA	321	223	0	6
TCGA-GC-A3I6-01	BLCA	26	315	0	6
TCGA-GC-A3OO-01	BLCA	0	163	0	2
TCGA-GC-A3RB-01	BLCA	2235	505	0	6
TCGA-GC-A3RC-01	BLCA	347	854	0	8
TCGA-GC-A3RD-01	BLCA	264	269	0	3
TCGA-GC-A3WC-01	BLCA	93	586	0	10
TCGA-GC-A3YS-01	BLCA	585	278	0	4
TCGA-GC-A4ZW-01	BLCA	561	1076	0	14
TCGA-GC-A6I1-01	BLCA	311	455	0	4
TCGA-GC-A6I3-01	BLCA	509	1425	1	5
TCGA-GD-A2C5-01	BLCA	486	275	0	7
TCGA-GD-A3OP-01	BLCA	49	135	0	12
TCGA-GD-A3OQ-01	BLCA	1011	213	0	5
TCGA-GD-A3OS-01	BLCA	661	1384	2	2
TCGA-GD-A6C6-01	BLCA	660	4114	0	9
TCGA-GD-A76B-01	BLCA	5	286	0	6
TCGA-GU-A42P-01	BLCA	250	634	0	8
TCGA-GU-A42Q-01	BLCA	91	844	0	4
TCGA-GU-A42R-01	BLCA	98	616	0	5
TCGA-GU-A762-01	BLCA	140	503	0	6
TCGA-GU-A763-01	BLCA	899	1212	0	1
TCGA-GU-A764-01	BLCA	438	400	1	4
TCGA-GU-A766-01	BLCA	17	699	1	9
TCGA-GU-A767-01	BLCA	1567	560	0	9
TCGA-GU-AATO-01	BLCA	687	828	0	9
TCGA-GU-AATP-01	BLCA	1146	393	0	8
TCGA-GU-AATQ-01	BLCA	266	250	0	8
TCGA-GV-A3JV-01	BLCA	97	415	0	3
TCGA-GV-A3JW-01	BLCA	2029	945	0	1
TCGA-GV-A3JX-01	BLCA	36	478	0	11
TCGA-GV-A3JZ-01	BLCA	2101	708	0	11
TCGA-GV-A3QF-01	BLCA	350	867	0	3
TCGA-GV-A3QG-01	BLCA	376	426	1	2
TCGA-GV-A3QH-01	BLCA	281	533	0	3
TCGA-GV-A3QI-01	BLCA	3026	1824	0	4
TCGA-GV-A3QK-01	BLCA	46	222	0	3
TCGA-GV-A40E-01	BLCA	796	427	0	8
TCGA-GV-A40G-01	BLCA	1081	557	0	7
TCGA-GV-A6ZA-01	BLCA	1337	152	0	8
TCGA-H4-A2HO-01	BLCA	2326	735	0	4
TCGA-H4-A2HQ-01	BLCA	863	364	0	10
TCGA-HQ-A2OE-01	BLCA	387	1344	0	5
TCGA-HQ-A2OF-01	BLCA	243	1873	0	3
TCGA-HQ-A5ND-01	BLCA	561	797	0	5
TCGA-HQ-A5NE-01	BLCA	677	152	0	12
TCGA-K4-A3WS-01	BLCA	877	107	0	6
TCGA-K4-A3WU-01	BLCA	1117	430	0	4
TCGA-K4-A3WV-01	BLCA	1174	1282	0	1
TCGA-K4-A4AB-01	BLCA	44	451	0	4
TCGA-K4-A4AC-01	BLCA	549	595	0	2
TCGA-K4-A54R-01	BLCA	222	373	0	19
TCGA-K4-A5RH-01	BLCA	253	780	0	9
TCGA-K4-A5RI-01	BLCA	174	233	0	3
TCGA-K4-A5RJ-01	BLCA	369	1384	0	8
TCGA-K4-A6FZ-01	BLCA	145	118	0	10
TCGA-K4-A6MB-01	BLCA	1614	308	0	4
TCGA-K4-A83P-01	BLCA	516	378	0	8
TCGA-K4-AAQO-01	BLCA	141	327	0	6
TCGA-KQ-A41N-01	BLCA	3	1289	0	59
TCGA-KQ-A41O-01	BLCA	459	1790	0	7
TCGA-KQ-A41P-01	BLCA	1017	322	0	5
TCGA-KQ-A41Q-01	BLCA	825	757	0	9
TCGA-KQ-A41R-01	BLCA	343	1025	0	15
TCGA-KQ-A41S-01	BLCA	84	238	0	11
TCGA-LC-A66R-01	BLCA	522	432	0	6
TCGA-LT-A5Z6-01	BLCA	402	969	0	8
TCGA-LT-A8JT-01	BLCA	147	173	0	4
TCGA-MV-A51V-01	BLCA	688	564	0	28
TCGA-PQ-A6FI-01	BLCA	537	780	0	7
TCGA-PQ-A6FN-01	BLCA	140	1141	0	6
TCGA-R3-A69X-01	BLCA	243	288	0	2
TCGA-S5-A6DX-01	BLCA	549	1990	0	7
TCGA-S5-AA26-01	BLCA	538	787	0	9
TCGA-SY-A9G0-01	BLCA	79	490	0	1
TCGA-SY-A9G5-01	BLCA	490	197	0	23
TCGA-UY-A78K-01	BLCA	454	402	1	11
TCGA-UY-A78L-01	BLCA	205	539	0	7
TCGA-UY-A78M-01	BLCA	587	688	0	12
TCGA-UY-A78N-01	BLCA	607	551	0	8
TCGA-UY-A78O-01	BLCA	748	446	0	6
TCGA-UY-A78P-01	BLCA	305	240	0	9
TCGA-UY-A8OB-01	BLCA	356	1236	0	5
TCGA-UY-A8OC-01	BLCA	642	350	0	3
TCGA-UY-A8OD-01	BLCA	1101	526	0	3
TCGA-UY-A9PA-01	BLCA	37	349	0	3
TCGA-UY-A9PB-01	BLCA	306	189	0	8
TCGA-UY-A9PD-01	BLCA	1995	478	0	8
TCGA-UY-A9PE-01	BLCA	1680	616	0	6
TCGA-UY-A9PF-01	BLCA	312	600	0	15
TCGA-UY-A9PH-01	BLCA	203	248	0	7
TCGA-XF-A8HB-01	BLCA	207	906	0	2
TCGA-XF-A8HC-01	BLCA	1480	1361	0	2
TCGA-XF-A8HD-01	BLCA	43	418	0	13
TCGA-XF-A8HE-01	BLCA	17	410	0	13
TCGA-XF-A8HF-01	BLCA	63	604	0	2
TCGA-XF-A8HG-01	BLCA	11	1429	0	6
TCGA-XF-A8HH-01	BLCA	134	189	0	6
TCGA-XF-A8HI-01	BLCA	25	167	0	9
TCGA-XF-A9SG-01	BLCA	760	0	0	5
TCGA-XF-A9SH-01	BLCA	595	477	0	0
TCGA-XF-A9SI-01	BLCA	238	681	0	14
TCGA-XF-A9SJ-01	BLCA	796	618	0	5
TCGA-XF-A9SK-01	BLCA	416	334	0	3
TCGA-XF-A9SL-01	BLCA	11	496	0	2
TCGA-XF-A9SM-01	BLCA	246	125	0	7
TCGA-XF-A9SP-01	BLCA	644	200	0	2
TCGA-XF-A9ST-01	BLCA	1179	2210	0	12
TCGA-XF-A9SU-01	BLCA	754	144	0	1
TCGA-XF-A9SV-01	BLCA	211	258	0	3
TCGA-XF-A9SW-01	BLCA	458	897	0	2
TCGA-XF-A9SX-01	BLCA	534	488	0	4
TCGA-XF-A9SY-01	BLCA	126	559	0	8
TCGA-XF-A9SZ-01	BLCA	253	515	0	4
TCGA-XF-A9T0-01	BLCA	358	461	0	15
TCGA-XF-A9T2-01	BLCA	1	1168	0	9
TCGA-XF-A9T3-01	BLCA	175	215	0	10
TCGA-XF-A9T4-01	BLCA	194	262	0	1
TCGA-XF-A9T5-01	BLCA	58	591	0	15
TCGA-XF-A9T6-01	BLCA	208	1151	0	7
TCGA-XF-A9T8-01	BLCA	28	324	0	16
TCGA-XF-AAME-01	BLCA	5	385	0	3
TCGA-XF-AAMF-01	BLCA	0	0	0	4
TCGA-XF-AAMG-01	BLCA	1636	1107	0	22
TCGA-XF-AAMH-01	BLCA	2	1732	0	3
TCGA-XF-AAMJ-01	BLCA	77	279	0	2
TCGA-XF-AAML-01	BLCA	1054	678	0	10
TCGA-XF-AAMQ-01	BLCA	339	201	0	6
TCGA-XF-AAMR-01	BLCA	36	570	0	2
TCGA-XF-AAMT-01	BLCA	636	170	0	3
TCGA-XF-AAMW-01	BLCA	16	461	0	2
TCGA-XF-AAMX-01	BLCA	720	1218	1	10
TCGA-XF-AAMY-01	BLCA	375	471	0	3
TCGA-XF-AAMZ-01	BLCA	667	336	1	4
TCGA-XF-AAN0-01	BLCA	136	506	0	10
TCGA-XF-AAN1-01	BLCA	14	222	0	4
TCGA-XF-AAN2-01	BLCA	115	314	0	10
TCGA-XF-AAN3-01	BLCA	1176	296	0	8
TCGA-XF-AAN4-01	BLCA	653	878	0	0
TCGA-XF-AAN5-01	BLCA	127	540	0	6
TCGA-XF-AAN7-01	BLCA	162	1726	0	8
TCGA-XF-AAN8-01	BLCA	27	1942	0	0
TCGA-YC-A89H-01	BLCA	1	247	0	28
TCGA-YC-A8S6-01	BLCA	1	395	0	7
TCGA-YC-A9TC-01	BLCA	52	1221	0	11
TCGA-YF-AA3L-01	BLCA	30	1186	0	4
TCGA-YF-AA3M-01	BLCA	140	415	0	6
TCGA-ZF-A9R0-01	BLCA	361	601	0	7
TCGA-ZF-A9R1-01	BLCA	48	254	0	1
TCGA-ZF-A9R2-01	BLCA	365	679	0	5
TCGA-ZF-A9R3-01	BLCA	367	400	0	3
TCGA-ZF-A9R4-01	BLCA	41	648	0	16
TCGA-ZF-A9R5-01	BLCA	9	733	0	7
TCGA-ZF-A9R7-01	BLCA	225	1076	0	11
TCGA-ZF-A9R9-01	BLCA	1126	625	0	7
TCGA-ZF-A9RC-01	BLCA	431	409	0	17
TCGA-ZF-A9RD-01	BLCA	742	635	0	5
TCGA-ZF-A9RE-01	BLCA	765	452	0	6
TCGA-ZF-A9RF-01	BLCA	1623	918	0	13
TCGA-ZF-A9RG-01	BLCA	199	0	0	12
TCGA-ZF-A9RL-01	BLCA	229	736	0	10
TCGA-ZF-A9RM-01	BLCA	909	953	0	2
TCGA-ZF-A9RN-01	BLCA	211	1422	0	3
TCGA-ZF-AA4N-01	BLCA	38	791	0	4
TCGA-ZF-AA4R-01	BLCA	1328	305	0	3
TCGA-ZF-AA4T-01	BLCA	1107	834	0	3
TCGA-ZF-AA4U-01	BLCA	379	430	0	5
TCGA-ZF-AA4V-01	BLCA	429	644	0	14
TCGA-ZF-AA4W-01	BLCA	176	1026	0	12
TCGA-ZF-AA4X-01	BLCA	731	436	0	20
TCGA-ZF-AA51-01	BLCA	1299	287	0	10
TCGA-ZF-AA52-01	BLCA	110	279	0	4
TCGA-ZF-AA53-01	BLCA	645	680	0	8
TCGA-ZF-AA54-01	BLCA	591	1077	0	5
TCGA-ZF-AA56-01	BLCA	675	88	0	4
TCGA-ZF-AA58-01	BLCA	1536	493	0	6
TCGA-ZF-AA5H-01	BLCA	273	616	0	5
TCGA-ZF-AA5N-01	BLCA	0	1290	0	6
TCGA-ZF-AA5P-01	BLCA	283	515	0	4
TCGA-3C-AAAU-01	BRCA	672	896	0	2
TCGA-3C-AALI-01	BRCA	0	1094	0	13
TCGA-3C-AALJ-01	BRCA	1790	708	0	4
TCGA-3C-AALK-01	BRCA	617	110	0	3
TCGA-4H-AAAK-01	BRCA	213	153	0	2
TCGA-5L-AAT0-01	BRCA	0	78	0	4
TCGA-5T-A9QA-01	BRCA	138	2074	0	1
TCGA-A1-A0SB-01	BRCA	60	1230	1	1
TCGA-A1-A0SD-01	BRCA	531	77	0	2
TCGA-A1-A0SE-01	BRCA	23	49	0	2
TCGA-A1-A0SF-01	BRCA	313	134	0	4
TCGA-A1-A0SG-01	BRCA	1111	250	0	1
TCGA-A1-A0SH-01	BRCA	490	324	0	1
TCGA-A1-A0SI-01	BRCA	0	88	0	9
TCGA-A1-A0SJ-01	BRCA	45	432	0	2
TCGA-A1-A0SK-01	BRCA	291	3034	0	2
TCGA-A1-A0SM-01	BRCA	293	329	1	0
TCGA-A1-A0SN-01	BRCA	424	308	0	0
TCGA-A1-A0SO-01	BRCA	732	2499	0	6
TCGA-A1-A0SP-01	BRCA	260	951	0	3
TCGA-A1-A0SQ-01	BRCA	825	806	0	2
TCGA-A2-A04N-01	BRCA	548	46	0	3
TCGA-A2-A04P-01	BRCA	1390	1306	0	3
TCGA-A2-A04Q-01	BRCA	1	376	0	2
TCGA-A2-A04R-01	BRCA	1	477	0	0
TCGA-A2-A04T-01	BRCA	3171	1061	0	6
TCGA-A2-A04U-01	BRCA	3060	2721	0	3
TCGA-A2-A04V-01	BRCA	217	206	0	2
TCGA-A2-A04W-01	BRCA	928	929	1	4
TCGA-A2-A04X-01	BRCA	494	692	0	0
TCGA-A2-A04Y-01	BRCA	0	429	0	0
TCGA-A2-A0CK-01	BRCA	67	156	0	2
TCGA-A2-A0CL-01	BRCA	572	487	0	2
TCGA-A2-A0CM-01	BRCA	272	616	0	1
TCGA-A2-A0CO-01	BRCA	0	451	0	0
TCGA-A2-A0CP-01	BRCA	1159	169	0	3
TCGA-A2-A0CQ-01	BRCA	0	534	0	0
TCGA-A2-A0CR-01	BRCA	2	1729	0	4
TCGA-A2-A0CS-01	BRCA	0	330	0	5
TCGA-A2-A0CT-01	BRCA	129	953	0	0
TCGA-A2-A0CU-01	BRCA	1194	405	0	0
TCGA-A2-A0CV-01	BRCA	1	281	0	0
TCGA-A2-A0CW-01	BRCA	149	661	0	3
TCGA-A2-A0CX-01	BRCA	527	368	0	6
TCGA-A2-A0CZ-01	BRCA	0	142	0	2
TCGA-A2-A0D0-01	BRCA	1058	2069	1	4
TCGA-A2-A0D1-01	BRCA	327	1477	1	3
TCGA-A2-A0D2-01	BRCA	774	1035	0	4
TCGA-A2-A0D3-01	BRCA	1	372	0	3
TCGA-A2-A0D4-01	BRCA	7	723	1	0
TCGA-A2-A0EM-01	BRCA	0	173	0	2
TCGA-A2-A0EN-01	BRCA	1	109	0	6
TCGA-A2-A0EO-01	BRCA	32	86	0	1
TCGA-A2-A0EP-01	BRCA	149	798	0	1
TCGA-A2-A0EQ-01	BRCA	224	380	0	5
TCGA-A2-A0ER-01	BRCA	1162	498	0	2
TCGA-A2-A0ES-01	BRCA	348	230	0	0
TCGA-A2-A0ET-01	BRCA	8	1301	0	1
TCGA-A2-A0EU-01	BRCA	1141	381	0	2
TCGA-A2-A0EV-01	BRCA	32	134	0	5
TCGA-A2-A0EW-01	BRCA	258	144	0	2
TCGA-A2-A0EX-01	BRCA	433	191	0	2
TCGA-A2-A0EY-01	BRCA	861	486	0	4
TCGA-A2-A0ST-01	BRCA	336	596	1	1
TCGA-A2-A0SU-01	BRCA	268	382	0	2
TCGA-A2-A0SV-01	BRCA	129	234	0	3
TCGA-A2-A0SW-01	BRCA	1	279	0	2
TCGA-A2-A0SX-01	BRCA	1703	573	0	2
TCGA-A2-A0SY-01	BRCA	151	90	0	5
TCGA-A2-A0T0-01	BRCA	925	850	0	4
TCGA-A2-A0T1-01	BRCA	278	343	0	1
TCGA-A2-A0T2-01	BRCA	728	1100	0	1
TCGA-A2-A0T3-01	BRCA	1139	675	0	1
TCGA-A2-A0T4-01	BRCA	223	120	0	2
TCGA-A2-A0T5-01	BRCA	1	174	0	3
TCGA-A2-A0T6-01	BRCA	1	139	0	4
TCGA-A2-A0T7-01	BRCA	9	102	0	3
TCGA-A2-A0YC-01	BRCA	7	151	0	2
TCGA-A2-A0YD-01	BRCA	0	99	0	2
TCGA-A2-A0YE-01	BRCA	887	1240	0	9
TCGA-A2-A0YF-01	BRCA	66	608	0	2
TCGA-A2-A0YG-01	BRCA	336	504	1	1
TCGA-A2-A0YH-01	BRCA	654	308	0	4
TCGA-A2-A0YI-01	BRCA	148	238	0	1
TCGA-A2-A0YJ-01	BRCA	466	2087	0	1
TCGA-A2-A0YK-01	BRCA	155	184	0	7
TCGA-A2-A0YL-01	BRCA	81	58	0	6
TCGA-A2-A0YM-01	BRCA	362	1302	0	3
TCGA-A2-A0YT-01	BRCA	85	433	1	4
TCGA-A2-A1FV-01	BRCA	53	1880	0	1
TCGA-A2-A1FW-01	BRCA	0	1281	0	1
TCGA-A2-A1FX-01	BRCA	301	326	0	0
TCGA-A2-A1FZ-01	BRCA	464	134	0	2
TCGA-A2-A1G0-01	BRCA	18	212	0	3
TCGA-A2-A1G1-01	BRCA	18	1373	0	1
TCGA-A2-A1G4-01	BRCA	0	543	0	0
TCGA-A2-A1G6-01	BRCA	0	474	0	0
TCGA-A2-A259-01	BRCA	549	195	0	2
TCGA-A2-A25A-01	BRCA	0	186	0	2
TCGA-A2-A25B-01	BRCA	874	670	0	4
TCGA-A2-A25C-01	BRCA	30	549	0	1
TCGA-A2-A25D-01	BRCA	674	252	0	1
TCGA-A2-A25E-01	BRCA	1	378	0	1
TCGA-A2-A25F-01	BRCA	650	1129	0	0
TCGA-A2-A3KC-01	BRCA	400	142	0	0
TCGA-A2-A3KD-01	BRCA	1	204	1	0
TCGA-A2-A3XS-01	BRCA	242	657	0	0
TCGA-A2-A3XT-01	BRCA	38	1218	0	5
TCGA-A2-A3XU-01	BRCA	143	3603	0	2
TCGA-A2-A3XV-01	BRCA	13	4342	0	5
TCGA-A2-A3XW-01	BRCA	60	2627	0	0
TCGA-A2-A3XX-01	BRCA	274	975	0	2
TCGA-A2-A3XY-01	BRCA	650	584	0	0
TCGA-A2-A3XZ-01	BRCA	202	521	0	0
TCGA-A2-A3Y0-01	BRCA	557	1680	0	2
TCGA-A2-A4RW-01	BRCA	154	299	0	0
TCGA-A2-A4RX-01	BRCA	6	832	0	0
TCGA-A2-A4RY-01	BRCA	322	338	0	0
TCGA-A2-A4S0-01	BRCA	2	967	0	0
TCGA-A2-A4S1-01	BRCA	389	2382	0	2
TCGA-A2-A4S2-01	BRCA	5	266	0	3
TCGA-A2-A4S3-01	BRCA	75	579	0	4
TCGA-A7-A0CD-01	BRCA	91	527	0	1
TCGA-A7-A0CE-01	BRCA	2450	699	0	1
TCGA-A7-A0CG-01	BRCA	307	179	0	3
TCGA-A7-A0CH-01	BRCA	492	132	0	3
TCGA-A7-A0CJ-01	BRCA	839	831	0	2
TCGA-A7-A0D9-01	BRCA	0	655	1	1
TCGA-A7-A0DA-01	BRCA	1190	856	0	3
TCGA-A7-A0DB-01	BRCA	1	89	0	3
TCGA-A7-A0DC-01	BRCA	438	1761	0	0
TCGA-A7-A13D-01	BRCA	1584	874	0	2
TCGA-A7-A13E-01	BRCA	819	1395	0	3
TCGA-A7-A13F-01	BRCA	289	536	0	1
TCGA-A7-A13G-01	BRCA	118	455	0	2
TCGA-A7-A13H-01	BRCA	9	139	0	0
TCGA-A7-A26E-01	BRCA	1	371	0	3
TCGA-A7-A26F-01	BRCA	693	1134	0	3
TCGA-A7-A26G-01	BRCA	487	1199	0	2
TCGA-A7-A26H-01	BRCA	90	183	0	5
TCGA-A7-A26I-01	BRCA	539	1157	0	1
TCGA-A7-A26J-01	BRCA	70	219	0	0
TCGA-A7-A2KD-01	BRCA	1424	477	0	1
TCGA-A7-A3IY-01	BRCA	187	345	0	0
TCGA-A7-A3IZ-01	BRCA	0	801	0	0
TCGA-A7-A3J0-01	BRCA	4	615	0	0
TCGA-A7-A3J1-01	BRCA	3	191	0	0
TCGA-A7-A3RF-01	BRCA	84	1350	0	3
TCGA-A7-A425-01	BRCA	248	636	0	1
TCGA-A7-A426-01	BRCA	0	319	0	0
TCGA-A7-A4SA-01	BRCA	259	302	0	0
TCGA-A7-A4SB-01	BRCA	177	734	0	0
TCGA-A7-A4SC-01	BRCA	0	455	0	2
TCGA-A7-A4SD-01	BRCA	782	779	1	2
TCGA-A7-A4SE-01	BRCA	2351	883	0	4
TCGA-A7-A4SF-01	BRCA	662	1039	2	0
TCGA-A7-A56D-01	BRCA	488	4255	0	3
TCGA-A7-A5ZV-01	BRCA	489	2630	0	5
TCGA-A7-A5ZW-01	BRCA	465	83	0	4
TCGA-A7-A5ZX-01	BRCA	0	227	0	3
TCGA-A7-A6VV-01	BRCA	340	714	2	2
TCGA-A7-A6VW-01	BRCA	2319	1735	0	4
TCGA-A7-A6VX-01	BRCA	287	431	0	8
TCGA-A7-A6VY-01	BRCA	918	606	0	2
TCGA-A8-A06N-01	BRCA	274	2034	0	1
TCGA-A8-A06O-01	BRCA	77	348	0	5
TCGA-A8-A06P-01	BRCA	1160	84	0	5
TCGA-A8-A06Q-01	BRCA	783	1468	0	6
TCGA-A8-A06R-01	BRCA	2911	672	0	3
TCGA-A8-A06T-01	BRCA	786	406	0	2
TCGA-A8-A06U-01	BRCA	770	516	0	4
TCGA-A8-A06X-01	BRCA	227	560	0	9
TCGA-A8-A06Y-01	BRCA	1210	770	0	3
TCGA-A8-A06Z-01	BRCA	149	1009	0	2
TCGA-A8-A075-01	BRCA	195	210	0	5
TCGA-A8-A076-01	BRCA	339	247	0	4
TCGA-A8-A079-01	BRCA	560	539	0	2
TCGA-A8-A07B-01	BRCA	1	1848	0	3
TCGA-A8-A07C-01	BRCA	0	2214	0	4
TCGA-A8-A07E-01	BRCA	261	155	0	5
TCGA-A8-A07F-01	BRCA	1189	431	0	3
TCGA-A8-A07G-01	BRCA	1267	189	0	4
TCGA-A8-A07I-01	BRCA	909	602	0	2
TCGA-A8-A07J-01	BRCA	152	219	0	4
TCGA-A8-A07L-01	BRCA	963	477	0	0
TCGA-A8-A07O-01	BRCA	399	1535	0	2
TCGA-A8-A07P-01	BRCA	152	457	0	3
TCGA-A8-A07R-01	BRCA	511	1832	0	0
TCGA-A8-A07S-01	BRCA	0	307	0	0
TCGA-A8-A07U-01	BRCA	1324	715	0	1
TCGA-A8-A07W-01	BRCA	0	383	0	1
TCGA-A8-A07Z-01	BRCA	73	669	0	4
TCGA-A8-A081-01	BRCA	295	872	0	3
TCGA-A8-A082-01	BRCA	1	588	0	1
TCGA-A8-A083-01	BRCA	3	775	0	1
TCGA-A8-A085-01	BRCA	1151	915	0	3
TCGA-A8-A086-01	BRCA	0	235	1	1
TCGA-A8-A08A-01	BRCA	0	169	0	1
TCGA-A8-A08B-01	BRCA	1293	1520	1	3
TCGA-A8-A08C-01	BRCA	3	526	0	0
TCGA-A8-A08G-01	BRCA	856	277	0	1
TCGA-A8-A08H-01	BRCA	271	683	0	0
TCGA-A8-A08I-01	BRCA	1429	1113	1	1
TCGA-A8-A08J-01	BRCA	634	303	0	1
TCGA-A8-A08L-01	BRCA	476	581	0	4
TCGA-A8-A08O-01	BRCA	1504	132	0	1
TCGA-A8-A08P-01	BRCA	685	251	0	4
TCGA-A8-A08R-01	BRCA	284	856	0	6
TCGA-A8-A08T-01	BRCA	509	231	0	2
TCGA-A8-A08X-01	BRCA	397	468	0	1
TCGA-A8-A08Z-01	BRCA	2	145	0	5
TCGA-A8-A090-01	BRCA	571	269	0	1
TCGA-A8-A091-01	BRCA	1	770	0	1
TCGA-A8-A092-01	BRCA	324	232	0	2
TCGA-A8-A093-01	BRCA	56	241	0	2
TCGA-A8-A094-01	BRCA	539	887	0	7
TCGA-A8-A095-01	BRCA	1	113	0	7
TCGA-A8-A096-01	BRCA	0	138	0	1
TCGA-A8-A097-01	BRCA	562	306	0	2
TCGA-A8-A099-01	BRCA	1189	766	0	0
TCGA-A8-A09A-01	BRCA	438	268	0	3
TCGA-A8-A09B-01	BRCA	1430	64	0	4
TCGA-A8-A09C-01	BRCA	1656	285	0	1
TCGA-A8-A09D-01	BRCA	1	369	0	3
TCGA-A8-A09G-01	BRCA	358	556	0	5
TCGA-A8-A09I-01	BRCA	2	334	1	3
TCGA-A8-A09M-01	BRCA	185	255	0	3
TCGA-A8-A09N-01	BRCA	1199	377	0	3
TCGA-A8-A09Q-01	BRCA	652	346	0	5
TCGA-A8-A09R-01	BRCA	99	308	0	3
TCGA-A8-A09T-01	BRCA	1109	500	0	2
TCGA-A8-A09V-01	BRCA	705	517	0	2
TCGA-A8-A09W-01	BRCA	214	938	0	5
TCGA-A8-A09X-01	BRCA	139	709	0	5
TCGA-A8-A09Z-01	BRCA	0	1384	0	27
TCGA-A8-A0A1-01	BRCA	2282	226	0	2
TCGA-A8-A0A2-01	BRCA	135	258	0	4
TCGA-A8-A0A4-01	BRCA	88	361	0	2
TCGA-A8-A0A6-01	BRCA	202	184	0	3
TCGA-A8-A0A7-01	BRCA	845	411	1	5
TCGA-A8-A0A9-01	BRCA	133	175	0	2
TCGA-A8-A0AB-01	BRCA	1352	493	0	4
TCGA-A8-A0AD-01	BRCA	24	403	0	4
TCGA-AC-A23C-01	BRCA	318	343	0	5
TCGA-AC-A23E-01	BRCA	0	145	0	3
TCGA-AC-A23G-01	BRCA	1	255	0	0
TCGA-AC-A23H-01	BRCA	585	697	0	67
TCGA-AC-A2B8-01	BRCA	18	81	0	4
TCGA-AC-A2BK-01	BRCA	1240	2760	0	4
TCGA-AC-A2BM-01	BRCA	237	591	0	0
TCGA-AC-A2FB-01	BRCA	155	200	1	2
TCGA-AC-A2FE-01	BRCA	95	83	0	0
TCGA-AC-A2FF-01	BRCA	56	255	0	4
TCGA-AC-A2FG-01	BRCA	0	93	0	1
TCGA-AC-A2FK-01	BRCA	1	516	0	0
TCGA-AC-A2FM-01	BRCA	372	896	1	0
TCGA-AC-A2FO-01	BRCA	216	91	1	2
TCGA-AC-A2QH-01	BRCA	1079	2430	0	3
TCGA-AC-A2QI-01	BRCA	1	108	0	0
TCGA-AC-A2QJ-01	BRCA	116	5375	0	0
TCGA-AC-A3BB-01	BRCA	2	79	0	0
TCGA-AC-A3EH-01	BRCA	1353	363	0	0
TCGA-AC-A3HN-01	BRCA	69	46	0	2
TCGA-AC-A3OD-01	BRCA	426	116	0	4
TCGA-AC-A3QP-01	BRCA	971	345	0	0
TCGA-AC-A3QQ-01	BRCA	125	2427	0	1
TCGA-AC-A3TM-01	BRCA	17	2010	0	0
TCGA-AC-A3TN-01	BRCA	1	826	0	0
TCGA-AC-A3W5-01	BRCA	106	197	0	2
TCGA-AC-A3W6-01	BRCA	0	227	0	0
TCGA-AC-A3W7-01	BRCA	9	263	0	0
TCGA-AC-A3YI-01	BRCA	791	294	0	3
TCGA-AC-A3YJ-01	BRCA	6	849	0	2
TCGA-AC-A4ZE-01	BRCA	195	579	0	1
TCGA-AC-A5EH-01	BRCA	203	367	0	8
TCGA-AC-A5EI-01	BRCA	62	0	0	3
TCGA-AC-A5XS-01	BRCA	8	356	0	16
TCGA-AC-A5XU-01	BRCA	2131	592	0	1
TCGA-AC-A62V-01	BRCA	139	2690	0	2
TCGA-AC-A62X-01	BRCA	107	2081	0	3
TCGA-AC-A62Y-01	BRCA	8	316	0	1
TCGA-AC-A6IV-01	BRCA	756	352	0	4
TCGA-AC-A6IW-01	BRCA	1231	1446	0	4
TCGA-AC-A6IX-01	BRCA	431	158	0	2
TCGA-AC-A6NO-01	BRCA	0	239	0	4
TCGA-AC-A7VB-01	BRCA	343	1288	0	0
TCGA-AC-A7VC-01	BRCA	32	2298	0	4
TCGA-AC-A8OP-01	BRCA	688	506	0	6
TCGA-AC-A8OQ-01	BRCA	727	925	0	7
TCGA-AC-A8OR-01	BRCA	2	761	0	2
TCGA-AC-A8OS-01	BRCA	2	412	0	2
TCGA-AN-A03X-01	BRCA	1386	1383	0	4
TCGA-AN-A03Y-01	BRCA	113	572	0	2
TCGA-AN-A041-01	BRCA	337	390	1	1
TCGA-AN-A046-01	BRCA	599	231	0	82
TCGA-AN-A049-01	BRCA	207	251	0	2
TCGA-AN-A04A-01	BRCA	416	310	1	2
TCGA-AN-A04C-01	BRCA	927	895	0	3
TCGA-AN-A04D-01	BRCA	940	1819	0	1
TCGA-AN-A0AJ-01	BRCA	1312	597	0	2
TCGA-AN-A0AK-01	BRCA	2	1079	0	23
TCGA-AN-A0AL-01	BRCA	494	948	2	1
TCGA-AN-A0AM-01	BRCA	1891	574	0	1
TCGA-AN-A0AR-01	BRCA	712	2013	1	1
TCGA-AN-A0AS-01	BRCA	1562	547	0	2
TCGA-AN-A0AT-01	BRCA	552	1097	0	6
TCGA-AN-A0FD-01	BRCA	388	302	0	1
TCGA-AN-A0FF-01	BRCA	1115	139	0	1
TCGA-AN-A0FJ-01	BRCA	765	1776	0	1
TCGA-AN-A0FK-01	BRCA	1201	562	0	0
TCGA-AN-A0FL-01	BRCA	565	2353	0	3
TCGA-AN-A0FN-01	BRCA	1195	289	0	3
TCGA-AN-A0FS-01	BRCA	147	126	0	1
TCGA-AN-A0FT-01	BRCA	853	1107	0	3
TCGA-AN-A0FV-01	BRCA	209	757	1	2
TCGA-AN-A0FW-01	BRCA	290	426	0	4
TCGA-AN-A0FX-01	BRCA	1095	690	0	3
TCGA-AN-A0FY-01	BRCA	532	485	0	2
TCGA-AN-A0FZ-01	BRCA	678	702	0	3
TCGA-AN-A0G0-01	BRCA	0	1258	1	3
TCGA-AN-A0XL-01	BRCA	0	180	0	2
TCGA-AN-A0XN-01	BRCA	728	428	0	2
TCGA-AN-A0XO-01	BRCA	87	186	0	2
TCGA-AN-A0XP-01	BRCA	1205	216	0	3
TCGA-AN-A0XR-01	BRCA	177	524	0	4
TCGA-AN-A0XS-01	BRCA	1103	129	0	2
TCGA-AN-A0XT-01	BRCA	33	724	0	2
TCGA-AN-A0XU-01	BRCA	443	975	0	3
TCGA-AN-A0XV-01	BRCA	204	125	0	1
TCGA-AN-A0XW-01	BRCA	721	197	0	8
TCGA-AO-A03L-01	BRCA	1248	244	0	2
TCGA-AO-A03M-01	BRCA	0	344	0	10
TCGA-AO-A03N-01	BRCA	1360	1402	0	5
TCGA-AO-A03O-01	BRCA	312	733	0	3
TCGA-AO-A03P-01	BRCA	0	627	0	1
TCGA-AO-A03R-01	BRCA	21	557	0	1
TCGA-AO-A03T-01	BRCA	74	828	0	3
TCGA-AO-A03U-01	BRCA	28	792	1	0
TCGA-AO-A03V-01	BRCA	1303	583	1	1
TCGA-AO-A0J2-01	BRCA	2047	1031	0	1
TCGA-AO-A0J3-01	BRCA	588	1527	0	1
TCGA-AO-A0J4-01	BRCA	1128	518	0	2
TCGA-AO-A0J5-01	BRCA	568	255	0	2
TCGA-AO-A0J6-01	BRCA	963	1181	0	2
TCGA-AO-A0J7-01	BRCA	0	637	0	2
TCGA-AO-A0J8-01	BRCA	0	141	0	2
TCGA-AO-A0J9-01	BRCA	17	523	0	1
TCGA-AO-A0JA-01	BRCA	0	217	0	3
TCGA-AO-A0JB-01	BRCA	1228	1687	0	2
TCGA-AO-A0JC-01	BRCA	133	1676	0	4
TCGA-AO-A0JD-01	BRCA	991	977	0	2
TCGA-AO-A0JE-01	BRCA	244	431	0	5
TCGA-AO-A0JF-01	BRCA	0	147	0	4
TCGA-AO-A0JG-01	BRCA	767	291	0	3
TCGA-AO-A0JI-01	BRCA	0	993	0	0
TCGA-AO-A0JJ-01	BRCA	3	130	0	2
TCGA-AO-A0JL-01	BRCA	3	1671	0	0
TCGA-AO-A0JM-01	BRCA	118	554	0	1
TCGA-AO-A124-01	BRCA	948	1693	0	3
TCGA-AO-A125-01	BRCA	0	1568	0	4
TCGA-AO-A126-01	BRCA	42	591	0	1
TCGA-AO-A128-01	BRCA	55	1278	0	15
TCGA-AO-A129-01	BRCA	133	557	1	2
TCGA-AO-A12A-01	BRCA	1190	78	0	2
TCGA-AO-A12B-01	BRCA	1	1288	0	2
TCGA-AO-A12D-01	BRCA	663	375	0	1
TCGA-AO-A12E-01	BRCA	283	129	0	0
TCGA-AO-A12F-01	BRCA	773	933	0	1
TCGA-AO-A12G-01	BRCA	235	384	0	5
TCGA-AO-A12H-01	BRCA	0	455	0	2
TCGA-AO-A1KO-01	BRCA	1	1242	0	0
TCGA-AO-A1KP-01	BRCA	461	1557	0	1
TCGA-AO-A1KQ-01	BRCA	968	410	1	0
TCGA-AO-A1KR-01	BRCA	212	2504	0	3
TCGA-AO-A1KS-01	BRCA	134	2073	0	0
TCGA-AO-A1KT-01	BRCA	1032	313	0	2
TCGA-AQ-A04H-01	BRCA	1060	533	0	2
TCGA-AQ-A04J-01	BRCA	316	347	0	4
TCGA-AQ-A04L-01	BRCA	358	932	3	0
TCGA-AQ-A0Y5-01	BRCA	667	541	1	2
TCGA-AQ-A1H2-01	BRCA	40	667	0	3
TCGA-AQ-A1H3-01	BRCA	0	98	0	3
TCGA-AQ-A54N-01	BRCA	2118	3439	0	0
TCGA-AQ-A54O-01	BRCA	83	2287	0	2
TCGA-AQ-A7U7-01	BRCA	5	365	1	4
TCGA-AR-A0TP-01	BRCA	1552	1607	0	1
TCGA-AR-A0TQ-01	BRCA	728	339	0	4
TCGA-AR-A0TR-01	BRCA	16	1431	0	1
TCGA-AR-A0TS-01	BRCA	764	728	0	1
TCGA-AR-A0TT-01	BRCA	408	347	0	1
TCGA-AR-A0TU-01	BRCA	0	1910	0	2
TCGA-AR-A0TV-01	BRCA	63	926	0	3
TCGA-AR-A0TW-01	BRCA	678	951	0	2
TCGA-AR-A0TX-01	BRCA	471	407	1	9
TCGA-AR-A0TY-01	BRCA	1558	1091	0	4
TCGA-AR-A0TZ-01	BRCA	658	687	0	2
TCGA-AR-A0U0-01	BRCA	352	1080	0	4
TCGA-AR-A0U1-01	BRCA	283	787	0	2
TCGA-AR-A0U2-01	BRCA	497	1480	0	3
TCGA-AR-A0U3-01	BRCA	730	425	1	0
TCGA-AR-A0U4-01	BRCA	1209	1104	0	2
TCGA-AR-A1AH-01	BRCA	2348	1732	0	1
TCGA-AR-A1AI-01	BRCA	391	1411	0	2
TCGA-AR-A1AJ-01	BRCA	426	484	0	2
TCGA-AR-A1AK-01	BRCA	161	97	0	1
TCGA-AR-A1AL-01	BRCA	1	130	0	3
TCGA-AR-A1AM-01	BRCA	322	72	0	0
TCGA-AR-A1AN-01	BRCA	80	228	0	2
TCGA-AR-A1AO-01	BRCA	392	366	1	2
TCGA-AR-A1AP-01	BRCA	248	258	0	2
TCGA-AR-A1AQ-01	BRCA	244	596	0	3
TCGA-AR-A1AR-01	BRCA	307	1325	0	1
TCGA-AR-A1AS-01	BRCA	1	498	0	3
TCGA-AR-A1AT-01	BRCA	0	264	0	2
TCGA-AR-A1AU-01	BRCA	163	146	0	2
TCGA-AR-A1AV-01	BRCA	47	302	0	2
TCGA-AR-A1AW-01	BRCA	115	673	0	3
TCGA-AR-A1AX-01	BRCA	54	190	0	2
TCGA-AR-A1AY-01	BRCA	66	1260	0	1
TCGA-AR-A24H-01	BRCA	2947	835	0	1
TCGA-AR-A24K-01	BRCA	81	928	0	3
TCGA-AR-A24L-01	BRCA	94	559	0	1
TCGA-AR-A24M-01	BRCA	481	330	0	2
TCGA-AR-A24N-01	BRCA	36	382	0	1
TCGA-AR-A24O-01	BRCA	11	131	0	2
TCGA-AR-A24P-01	BRCA	2	121	0	2
TCGA-AR-A24Q-01	BRCA	445	744	0	5
TCGA-AR-A24R-01	BRCA	34	354	0	1
TCGA-AR-A24S-01	BRCA	682	340	0	3
TCGA-AR-A24T-01	BRCA	1141	158	0	5
TCGA-AR-A24U-01	BRCA	816	425	0	3
TCGA-AR-A24V-01	BRCA	700	218	0	0
TCGA-AR-A24W-01	BRCA	458	370	0	1
TCGA-AR-A24X-01	BRCA	3	140	0	2
TCGA-AR-A24Z-01	BRCA	1940	675	0	0
TCGA-AR-A250-01	BRCA	572	251	0	0
TCGA-AR-A251-01	BRCA	807	1796	0	1
TCGA-AR-A252-01	BRCA	311	591	0	0
TCGA-AR-A254-01	BRCA	297	316	2	3
TCGA-AR-A255-01	BRCA	741	143	0	3
TCGA-AR-A256-01	BRCA	1674	1553	0	2
TCGA-AR-A2LE-01	BRCA	0	477	0	6
TCGA-AR-A2LH-01	BRCA	0	132	0	2
TCGA-AR-A2LJ-01	BRCA	172	616	0	0
TCGA-AR-A2LK-01	BRCA	88	245	0	2
TCGA-AR-A2LM-01	BRCA	8	161	0	1
TCGA-AR-A2LN-01	BRCA	198	550	0	1
TCGA-AR-A2LO-01	BRCA	10	90	0	1
TCGA-AR-A2LQ-01	BRCA	141	364	0	0
TCGA-AR-A5QM-01	BRCA	5	172	0	2
TCGA-AR-A5QN-01	BRCA	1421	159	0	0
TCGA-AR-A5QP-01	BRCA	473	61	0	1
TCGA-AR-A5QQ-01	BRCA	8	1399	0	4
TCGA-B6-A0I1-01	BRCA	1481	2427	0	1
TCGA-B6-A0I2-01	BRCA	802	1538	0	2
TCGA-B6-A0I5-01	BRCA	0	781	0	4
TCGA-B6-A0I6-01	BRCA	0	880	0	0
TCGA-B6-A0I8-01	BRCA	0	622	0	2
TCGA-B6-A0I9-01	BRCA	2634	660	0	5
TCGA-B6-A0IA-01	BRCA	388	2233	0	1
TCGA-B6-A0IB-01	BRCA	2	838	0	5
TCGA-B6-A0IC-01	BRCA	7	1270	0	1
TCGA-B6-A0IE-01	BRCA	23	846	0	2
TCGA-B6-A0IG-01	BRCA	951	477	0	1
TCGA-B6-A0IH-01	BRCA	16	298	0	2
TCGA-B6-A0IJ-01	BRCA	1505	940	0	2
TCGA-B6-A0IK-01	BRCA	208	609	0	9
TCGA-B6-A0IM-01	BRCA	175	430	0	3
TCGA-B6-A0IN-01	BRCA	1288	636	1	1
TCGA-B6-A0IO-01	BRCA	413	353	0	5
TCGA-B6-A0IP-01	BRCA	15	55	0	6
TCGA-B6-A0IQ-01	BRCA	2201	1385	0	3
TCGA-B6-A0RE-01	BRCA	110	653	0	2
TCGA-B6-A0RG-01	BRCA	630	409	0	5
TCGA-B6-A0RH-01	BRCA	345	609	1	2
TCGA-B6-A0RI-01	BRCA	0	134	0	3
TCGA-B6-A0RL-01	BRCA	1	2213	0	2
TCGA-B6-A0RM-01	BRCA	800	658	0	1
TCGA-B6-A0RN-01	BRCA	0	178	0	2
TCGA-B6-A0RO-01	BRCA	25	1028	0	3
TCGA-B6-A0RP-01	BRCA	1741	124	0	3
TCGA-B6-A0RQ-01	BRCA	331	383	0	3
TCGA-B6-A0RS-01	BRCA	2599	447	0	2
TCGA-B6-A0RT-01	BRCA	1455	732	0	0
TCGA-B6-A0RU-01	BRCA	645	567	0	1
TCGA-B6-A0RV-01	BRCA	1	108	0	2
TCGA-B6-A0WS-01	BRCA	7	153	0	0
TCGA-B6-A0WT-01	BRCA	162	193	0	3
TCGA-B6-A0WV-01	BRCA	56	530	0	2
TCGA-B6-A0WW-01	BRCA	133	456	0	4
TCGA-B6-A0WX-01	BRCA	1277	486	0	2
TCGA-B6-A0WY-01	BRCA	611	153	0	5
TCGA-B6-A0WZ-01	BRCA	3	396	0	1
TCGA-B6-A0X0-01	BRCA	2	426	0	3
TCGA-B6-A0X1-01	BRCA	646	1547	0	3
TCGA-B6-A0X4-01	BRCA	1	1216	0	2
TCGA-B6-A0X5-01	BRCA	1	1571	0	2
TCGA-B6-A0X7-01	BRCA	12	124	0	2
TCGA-B6-A1KC-01	BRCA	15	1630	0	1
TCGA-B6-A1KF-01	BRCA	168	1636	0	1
TCGA-B6-A1KI-01	BRCA	1189	269	0	3
TCGA-B6-A1KN-01	BRCA	225	470	1	3
TCGA-B6-A2IU-01	BRCA	3	430	0	2
TCGA-B6-A3ZX-01	BRCA	717	821	0	0
TCGA-B6-A400-01	BRCA	542	769	0	0
TCGA-B6-A401-01	BRCA	47	478	0	3
TCGA-B6-A402-01	BRCA	26	1463	0	0
TCGA-B6-A408-01	BRCA	124	496	0	0
TCGA-B6-A409-01	BRCA	918	1384	0	4
TCGA-B6-A40B-01	BRCA	1463	424	0	4
TCGA-B6-A40C-01	BRCA	0	281	0	2
TCGA-BH-A0AU-01	BRCA	760	310	1	0
TCGA-BH-A0AV-01	BRCA	549	846	0	3
TCGA-BH-A0AW-01	BRCA	928	440	0	3
TCGA-BH-A0AY-01	BRCA	554	323	1	1
TCGA-BH-A0AZ-01	BRCA	1	210	0	2
TCGA-BH-A0B0-01	BRCA	0	195	0	3
TCGA-BH-A0B1-01	BRCA	0	321	0	0
TCGA-BH-A0B2-01	BRCA	4	142	0	0
TCGA-BH-A0B3-01	BRCA	1741	395	0	1
TCGA-BH-A0B4-01	BRCA	134	378	0	0
TCGA-BH-A0B5-01	BRCA	1196	146	0	4
TCGA-BH-A0B7-01	BRCA	498	318	0	1
TCGA-BH-A0B8-01	BRCA	0	575	0	3
TCGA-BH-A0B9-01	BRCA	93	1264	0	5
TCGA-BH-A0BA-01	BRCA	1842	285	0	2
TCGA-BH-A0BC-01	BRCA	417	149	0	2
TCGA-BH-A0BD-01	BRCA	122	217	0	1
TCGA-BH-A0BF-01	BRCA	105	85	0	2
TCGA-BH-A0BG-01	BRCA	290	661	0	1
TCGA-BH-A0BJ-01	BRCA	27	88	0	1
TCGA-BH-A0BL-01	BRCA	981	334	0	2
TCGA-BH-A0BM-01	BRCA	1	358	0	2
TCGA-BH-A0BO-01	BRCA	4	524	0	3
TCGA-BH-A0BP-01	BRCA	1972	405	1	1
TCGA-BH-A0BQ-01	BRCA	0	93	0	2
TCGA-BH-A0BR-01	BRCA	809	406	0	2
TCGA-BH-A0BS-01	BRCA	4	616	0	1
TCGA-BH-A0BT-01	BRCA	228	657	0	4
TCGA-BH-A0BV-01	BRCA	600	232	0	1
TCGA-BH-A0BW-01	BRCA	921	1586	0	5
TCGA-BH-A0BZ-01	BRCA	127	200	0	0
TCGA-BH-A0C0-01	BRCA	538	404	0	2
TCGA-BH-A0C1-01	BRCA	1189	157	0	3
TCGA-BH-A0C3-01	BRCA	199	349	0	2
TCGA-BH-A0C7-01	BRCA	195	283	0	3
TCGA-BH-A0DD-01	BRCA	533	478	0	1
TCGA-BH-A0DE-01	BRCA	0	142	0	3
TCGA-BH-A0DG-01	BRCA	412	182	0	2
TCGA-BH-A0DH-01	BRCA	0	488	0	1
TCGA-BH-A0DI-01	BRCA	432	148	0	2
TCGA-BH-A0DK-01	BRCA	11	146	0	3
TCGA-BH-A0DL-01	BRCA	1112	1052	0	3
TCGA-BH-A0DO-01	BRCA	1	158	0	1
TCGA-BH-A0DP-01	BRCA	0	81	0	1
TCGA-BH-A0DQ-01	BRCA	5	83	0	1
TCGA-BH-A0DS-01	BRCA	499	203	0	3
TCGA-BH-A0DT-01	BRCA	0	41	0	4
TCGA-BH-A0DV-01	BRCA	791	473	0	6
TCGA-BH-A0DX-01	BRCA	351	176	0	2
TCGA-BH-A0DZ-01	BRCA	490	1107	0	5
TCGA-BH-A0E0-01	BRCA	1074	1714	0	3
TCGA-BH-A0E1-01	BRCA	0	273	0	1
TCGA-BH-A0E2-01	BRCA	167	285	0	4
TCGA-BH-A0E6-01	BRCA	91	1555	0	4
TCGA-BH-A0E7-01	BRCA	1141	400	0	2
TCGA-BH-A0E9-01	BRCA	1192	154	0	2
TCGA-BH-A0EA-01	BRCA	0	305	0	1
TCGA-BH-A0EB-01	BRCA	0	180	0	2
TCGA-BH-A0EE-01	BRCA	304	1932	0	6
TCGA-BH-A0EI-01	BRCA	77	379	1	1
TCGA-BH-A0GY-01	BRCA	5	485	0	3
TCGA-BH-A0GZ-01	BRCA	1262	301	0	2
TCGA-BH-A0H0-01	BRCA	10	975	0	0
TCGA-BH-A0H3-01	BRCA	0	74	0	3
TCGA-BH-A0H5-01	BRCA	0	457	0	2
TCGA-BH-A0H6-01	BRCA	1	227	0	2
TCGA-BH-A0H7-01	BRCA	0	422	0	1
TCGA-BH-A0H9-01	BRCA	799	329	0	3
TCGA-BH-A0HA-01	BRCA	22	171	0	6
TCGA-BH-A0HB-01	BRCA	308	426	0	1
TCGA-BH-A0HF-01	BRCA	0	254	0	15
TCGA-BH-A0HI-01	BRCA	79	124	0	2
TCGA-BH-A0HK-01	BRCA	15	492	0	1
TCGA-BH-A0HL-01	BRCA	0	1567	0	2
TCGA-BH-A0HN-01	BRCA	0	1488	0	3
TCGA-BH-A0HO-01	BRCA	0	343	0	1
TCGA-BH-A0HP-01	BRCA	31	127	0	9
TCGA-BH-A0HQ-01	BRCA	54	42	0	3
TCGA-BH-A0HU-01	BRCA	420	350	0	1
TCGA-BH-A0HW-01	BRCA	150	1210	0	1
TCGA-BH-A0HX-01	BRCA	437	188	0	1
TCGA-BH-A0HY-01	BRCA	1461	561	0	2
TCGA-BH-A0RX-01	BRCA	1	527	0	2
TCGA-BH-A0W3-01	BRCA	166	588	1	1
TCGA-BH-A0W4-01	BRCA	3	55	0	3
TCGA-BH-A0W5-01	BRCA	552	170	0	4
TCGA-BH-A0W7-01	BRCA	757	207	0	6
TCGA-BH-A0WA-01	BRCA	1569	665	0	2
TCGA-BH-A18F-01	BRCA	1189	101	0	5
TCGA-BH-A18G-01	BRCA	1	1364	0	24
TCGA-BH-A18H-01	BRCA	883	309	0	3
TCGA-BH-A18I-01	BRCA	157	76	0	2
TCGA-BH-A18J-01	BRCA	1292	286	0	6
TCGA-BH-A18K-01	BRCA	342	151	0	4
TCGA-BH-A18L-01	BRCA	3	997	0	1
TCGA-BH-A18M-01	BRCA	612	32	0	2
TCGA-BH-A18N-01	BRCA	640	491	0	3
TCGA-BH-A18P-01	BRCA	1192	324	0	8
TCGA-BH-A18Q-01	BRCA	852	613	0	2
TCGA-BH-A18R-01	BRCA	326	563	0	1
TCGA-BH-A18S-01	BRCA	31	582	0	1
TCGA-BH-A18T-01	BRCA	976	1495	0	1
TCGA-BH-A18U-01	BRCA	798	458	1	3
TCGA-BH-A18V-01	BRCA	1096	1248	1	2
TCGA-BH-A1EN-01	BRCA	510	1296	0	2
TCGA-BH-A1EO-01	BRCA	18	348	0	1
TCGA-BH-A1ES-01	BRCA	38	543	1	0
TCGA-BH-A1ET-01	BRCA	0	325	0	1
TCGA-BH-A1EU-01	BRCA	351	523	0	2
TCGA-BH-A1EV-01	BRCA	1758	590	2	1
TCGA-BH-A1EW-01	BRCA	0	328	0	0
TCGA-BH-A1EX-01	BRCA	9	403	0	0
TCGA-BH-A1EY-01	BRCA	378	525	0	3
TCGA-BH-A1F0-01	BRCA	104	561	1	3
TCGA-BH-A1F2-01	BRCA	756	1474	0	1
TCGA-BH-A1F5-01	BRCA	1165	2030	1	3
TCGA-BH-A1F6-01	BRCA	646	637	0	1
TCGA-BH-A1F8-01	BRCA	108	2097	0	4
TCGA-BH-A1FB-01	BRCA	706	70	0	0
TCGA-BH-A1FC-01	BRCA	1111	1374	1	2
TCGA-BH-A1FD-01	BRCA	502	551	1	2
TCGA-BH-A1FE-01	BRCA	1267	278	0	3
TCGA-BH-A1FG-01	BRCA	12	493	0	1
TCGA-BH-A1FH-01	BRCA	90	385	0	1
TCGA-BH-A1FJ-01	BRCA	2	584	0	1
TCGA-BH-A1FL-01	BRCA	42	145	0	0
TCGA-BH-A1FM-01	BRCA	976	2600	0	1
TCGA-BH-A1FN-01	BRCA	2786	756	0	5
TCGA-BH-A1FR-01	BRCA	9	394	0	1
TCGA-BH-A1FU-01	BRCA	285	206	0	2
TCGA-BH-A201-01	BRCA	215	127	0	3
TCGA-BH-A202-01	BRCA	279	407	0	6
TCGA-BH-A203-01	BRCA	473	665	0	5
TCGA-BH-A204-01	BRCA	145	2196	0	1
TCGA-BH-A208-01	BRCA	266	800	0	3
TCGA-BH-A209-01	BRCA	405	626	1	1
TCGA-BH-A28O-01	BRCA	682	451	0	0
TCGA-BH-A28Q-01	BRCA	806	91	0	2
TCGA-BH-A2L8-01	BRCA	31	430	0	14
TCGA-BH-A42T-01	BRCA	1179	752	0	0
TCGA-BH-A42U-01	BRCA	1	788	0	1
TCGA-BH-A42V-01	BRCA	1	136	0	3
TCGA-BH-A5IZ-01	BRCA	240	1218	0	1
TCGA-BH-A5J0-01	BRCA	736	728	0	5
TCGA-BH-A6R8-01	BRCA	317	788	0	3
TCGA-BH-A6R9-01	BRCA	8	1128	0	0
TCGA-BH-A8FY-01	BRCA	514	992	0	3
TCGA-BH-A8FZ-01	BRCA	81	399	0	0
TCGA-BH-A8G0-01	BRCA	22	160	0	1
TCGA-BH-AB28-01	BRCA	28	160	0	3
TCGA-C8-A12K-01	BRCA	350	723	0	3
TCGA-C8-A12L-01	BRCA	3425	823	1	2
TCGA-C8-A12M-01	BRCA	518	1487	0	1
TCGA-C8-A12N-01	BRCA	1141	74	0	5
TCGA-C8-A12O-01	BRCA	237	204	0	3
TCGA-C8-A12P-01	BRCA	999	885	0	4
TCGA-C8-A12Q-01	BRCA	934	548	0	2
TCGA-C8-A12T-01	BRCA	829	377	0	6
TCGA-C8-A12U-01	BRCA	922	1226	0	2
TCGA-C8-A12V-01	BRCA	79	651	0	2
TCGA-C8-A12W-01	BRCA	649	411	0	3
TCGA-C8-A12X-01	BRCA	0	917	0	0
TCGA-C8-A12Y-01	BRCA	429	534	0	1
TCGA-C8-A12Z-01	BRCA	767	786	1	2
TCGA-C8-A130-01	BRCA	1998	395	0	2
TCGA-C8-A131-01	BRCA	727	616	0	6
TCGA-C8-A132-01	BRCA	598	172	0	0
TCGA-C8-A133-01	BRCA	278	1971	0	2
TCGA-C8-A134-01	BRCA	232	806	0	2
TCGA-C8-A135-01	BRCA	1532	509	1	5
TCGA-C8-A137-01	BRCA	1779	1071	0	1
TCGA-C8-A138-01	BRCA	133	824	0	1
TCGA-C8-A1HE-01	BRCA	1	113	0	2
TCGA-C8-A1HF-01	BRCA	387	371	0	4
TCGA-C8-A1HG-01	BRCA	201	833	0	3
TCGA-C8-A1HI-01	BRCA	125	410	0	1
TCGA-C8-A1HJ-01	BRCA	1121	2440	1	2
TCGA-C8-A1HK-01	BRCA	834	1078	0	2
TCGA-C8-A1HL-01	BRCA	1468	468	0	1
TCGA-C8-A1HM-01	BRCA	1253	729	0	2
TCGA-C8-A1HN-01	BRCA	360	550	0	3
TCGA-C8-A1HO-01	BRCA	0	770	1	4
TCGA-C8-A26V-01	BRCA	1	362	0	4
TCGA-C8-A26W-01	BRCA	491	255	0	2
TCGA-C8-A26X-01	BRCA	504	613	0	1
TCGA-C8-A26Y-01	BRCA	521	1176	0	10
TCGA-C8-A26Z-01	BRCA	3093	407	0	1
TCGA-C8-A273-01	BRCA	2	338	0	2
TCGA-C8-A274-01	BRCA	4	333	0	8
TCGA-C8-A275-01	BRCA	470	529	0	2
TCGA-C8-A278-01	BRCA	1016	497	1	4
TCGA-C8-A27A-01	BRCA	1274	1382	0	1
TCGA-C8-A27B-01	BRCA	1042	1646	0	1
TCGA-C8-A3M7-01	BRCA	591	407	0	8
TCGA-C8-A3M8-01	BRCA	222	289	0	3
TCGA-C8-A8HP-01	BRCA	766	842	1	2
TCGA-C8-A8HQ-01	BRCA	1273	245	0	10
TCGA-C8-A8HR-01	BRCA	238	214	1	0
TCGA-C8-A9FZ-01	BRCA	1721	0	0	0
TCGA-D8-A13Y-01	BRCA	73	2118	0	2
TCGA-D8-A13Z-01	BRCA	868	669	1	2
TCGA-D8-A140-01	BRCA	931	495	0	2
TCGA-D8-A141-01	BRCA	0	75	0	3
TCGA-D8-A142-01	BRCA	427	541	0	2
TCGA-D8-A143-01	BRCA	93	1159	0	3
TCGA-D8-A145-01	BRCA	88	163	0	2
TCGA-D8-A147-01	BRCA	2519	1333	1	2
TCGA-D8-A1J8-01	BRCA	2	1847	0	16
TCGA-D8-A1J9-01	BRCA	985	597	2	6
TCGA-D8-A1JA-01	BRCA	391	2346	0	16
TCGA-D8-A1JB-01	BRCA	702	93	0	1
TCGA-D8-A1JC-01	BRCA	359	359	2	1
TCGA-D8-A1JD-01	BRCA	342	136	0	3
TCGA-D8-A1JE-01	BRCA	208	860	0	2
TCGA-D8-A1JF-01	BRCA	113	1595	0	4
TCGA-D8-A1JG-01	BRCA	111	956	0	5
TCGA-D8-A1JH-01	BRCA	1	63	0	4
TCGA-D8-A1JI-01	BRCA	219	1090	0	1
TCGA-D8-A1JJ-01	BRCA	146	245	0	2
TCGA-D8-A1JK-01	BRCA	880	674	0	4
TCGA-D8-A1JL-01	BRCA	17	800	0	2
TCGA-D8-A1JM-01	BRCA	30	2066	0	2
TCGA-D8-A1JN-01	BRCA	15	1261	0	3
TCGA-D8-A1JP-01	BRCA	426	277	0	4
TCGA-D8-A1JS-01	BRCA	0	1747	0	2
TCGA-D8-A1JT-01	BRCA	308	2197	0	2
TCGA-D8-A1JU-01	BRCA	3	304	0	2
TCGA-D8-A1X5-01	BRCA	1152	548	0	2
TCGA-D8-A1X6-01	BRCA	210	780	0	3
TCGA-D8-A1X7-01	BRCA	3	443	0	0
TCGA-D8-A1X8-01	BRCA	0	123	0	3
TCGA-D8-A1X9-01	BRCA	102	248	0	2
TCGA-D8-A1XA-01	BRCA	14	620	0	2
TCGA-D8-A1XB-01	BRCA	0	56	0	1
TCGA-D8-A1XC-01	BRCA	46	1050	0	1
TCGA-D8-A1XD-01	BRCA	781	802	1	0
TCGA-D8-A1XF-01	BRCA	119	1489	0	0
TCGA-D8-A1XG-01	BRCA	1231	590	0	1
TCGA-D8-A1XJ-01	BRCA	189	672	0	2
TCGA-D8-A1XK-01	BRCA	1087	1637	0	16
TCGA-D8-A1XL-01	BRCA	586	526	0	4
TCGA-D8-A1XM-01	BRCA	0	72	0	2
TCGA-D8-A1XO-01	BRCA	8	184	0	5
TCGA-D8-A1XQ-01	BRCA	1390	800	0	15
TCGA-D8-A1XR-01	BRCA	0	350	0	1
TCGA-D8-A1XS-01	BRCA	726	174	0	1
TCGA-D8-A1XT-01	BRCA	2571	501	0	1
TCGA-D8-A1XU-01	BRCA	11	316	0	2
TCGA-D8-A1XV-01	BRCA	30	1003	0	1
TCGA-D8-A1XW-01	BRCA	132	1093	0	1
TCGA-D8-A1XY-01	BRCA	738	298	0	1
TCGA-D8-A1XZ-01	BRCA	1223	526	1	1
TCGA-D8-A1Y0-01	BRCA	461	235	0	1
TCGA-D8-A1Y1-01	BRCA	94	138	0	11
TCGA-D8-A1Y2-01	BRCA	1033	238	0	1
TCGA-D8-A1Y3-01	BRCA	2	1939	0	1
TCGA-D8-A27E-01	BRCA	17	570	0	0
TCGA-D8-A27F-01	BRCA	211	1238	0	4
TCGA-D8-A27G-01	BRCA	386	239	0	19
TCGA-D8-A27H-01	BRCA	1617	1159	0	2
TCGA-D8-A27I-01	BRCA	1223	80	0	1
TCGA-D8-A27K-01	BRCA	0	117	0	2
TCGA-D8-A27L-01	BRCA	553	254	0	5
TCGA-D8-A27M-01	BRCA	551	771	1	5
TCGA-D8-A27N-01	BRCA	0	315	0	1
TCGA-D8-A27P-01	BRCA	0	108	0	3
TCGA-D8-A27R-01	BRCA	161	293	0	1
TCGA-D8-A27T-01	BRCA	143	52	0	2
TCGA-D8-A27V-01	BRCA	129	326	0	75
TCGA-D8-A27W-01	BRCA	607	542	0	1
TCGA-D8-A3Z5-01	BRCA	0	592	0	0
TCGA-D8-A3Z6-01	BRCA	5	161	0	3
TCGA-D8-A4Z1-01	BRCA	57	179	0	0
TCGA-D8-A73U-01	BRCA	1	623	0	4
TCGA-D8-A73W-01	BRCA	0	393	0	2
TCGA-D8-A73X-01	BRCA	448	76	0	2
TCGA-E2-A105-01	BRCA	1685	555	0	3
TCGA-E2-A107-01	BRCA	1	342	0	2
TCGA-E2-A108-01	BRCA	548	245	0	2
TCGA-E2-A109-01	BRCA	197	463	0	1
TCGA-E2-A10A-01	BRCA	545	291	0	2
TCGA-E2-A10B-01	BRCA	30	192	0	3
TCGA-E2-A10C-01	BRCA	817	781	0	7
TCGA-E2-A10E-01	BRCA	28	153	1	0
TCGA-E2-A10F-01	BRCA	0	58	0	4
TCGA-E2-A14N-01	BRCA	447	1844	1	4
TCGA-E2-A14O-01	BRCA	171	1268	0	1
TCGA-E2-A14P-01	BRCA	1035	1110	0	3
TCGA-E2-A14Q-01	BRCA	356	192	0	1
TCGA-E2-A14R-01	BRCA	3019	1306	0	1
TCGA-E2-A14S-01	BRCA	42	373	0	0
TCGA-E2-A14T-01	BRCA	1277	524	0	1
TCGA-E2-A14U-01	BRCA	0	382	0	0
TCGA-E2-A14V-01	BRCA	1441	282	0	1
TCGA-E2-A14W-01	BRCA	366	1135	0	3
TCGA-E2-A14X-01	BRCA	347	707	0	2
TCGA-E2-A14Y-01	BRCA	552	1681	0	3
TCGA-E2-A14Z-01	BRCA	272	193	0	3
TCGA-E2-A150-01	BRCA	960	936	0	3
TCGA-E2-A152-01	BRCA	438	352	0	3
TCGA-E2-A153-01	BRCA	3	113	0	3
TCGA-E2-A154-01	BRCA	19	281	0	2
TCGA-E2-A155-01	BRCA	203	1151	1	3
TCGA-E2-A156-01	BRCA	552	624	0	3
TCGA-E2-A158-01	BRCA	672	2453	0	1
TCGA-E2-A159-01	BRCA	309	440	1	7
TCGA-E2-A15A-01	BRCA	1092	149	0	1
TCGA-E2-A15C-01	BRCA	1160	121	0	3
TCGA-E2-A15D-01	BRCA	0	208	0	1
TCGA-E2-A15E-01	BRCA	875	117	0	2
TCGA-E2-A15F-01	BRCA	228	362	0	0
TCGA-E2-A15G-01	BRCA	8	100	0	2
TCGA-E2-A15H-01	BRCA	363	196	0	2
TCGA-E2-A15I-01	BRCA	1	563	0	2
TCGA-E2-A15J-01	BRCA	797	375	0	0
TCGA-E2-A15K-01	BRCA	112	220	0	2
TCGA-E2-A15L-01	BRCA	1	181	0	3
TCGA-E2-A15M-01	BRCA	451	376	0	1
TCGA-E2-A15O-01	BRCA	217	595	0	2
TCGA-E2-A15P-01	BRCA	151	188	0	3
TCGA-E2-A15R-01	BRCA	163	1440	0	0
TCGA-E2-A15S-01	BRCA	210	1183	0	1
TCGA-E2-A15T-01	BRCA	119	681	0	2
TCGA-E2-A1AZ-01	BRCA	119	1143	0	2
TCGA-E2-A1B0-01	BRCA	684	545	0	1
TCGA-E2-A1B1-01	BRCA	987	474	0	1
TCGA-E2-A1B4-01	BRCA	57	502	0	4
TCGA-E2-A1B5-01	BRCA	144	583	0	2
TCGA-E2-A1B6-01	BRCA	4	1266	0	2
TCGA-E2-A1BC-01	BRCA	6	540	0	4
TCGA-E2-A1BD-01	BRCA	0	221	0	5
TCGA-E2-A1IE-01	BRCA	161	304	0	1
TCGA-E2-A1IF-01	BRCA	0	145	0	2
TCGA-E2-A1IG-01	BRCA	598	203	0	2
TCGA-E2-A1IH-01	BRCA	45	286	0	4
TCGA-E2-A1II-01	BRCA	16	1385	1	2
TCGA-E2-A1IJ-01	BRCA	5	74	0	2
TCGA-E2-A1IK-01	BRCA	0	471	0	1
TCGA-E2-A1IL-01	BRCA	6	227	0	1
TCGA-E2-A1IN-01	BRCA	884	92	0	5
TCGA-E2-A1IO-01	BRCA	302	252	0	2
TCGA-E2-A1IU-01	BRCA	708	165	0	1
TCGA-E2-A1L6-01	BRCA	0	96	0	1
TCGA-E2-A1L7-01	BRCA	581	486	0	2
TCGA-E2-A1L8-01	BRCA	5	495	0	2
TCGA-E2-A1L9-01	BRCA	9	84	0	6
TCGA-E2-A1LA-01	BRCA	312	345	0	0
TCGA-E2-A1LB-01	BRCA	378	1053	0	1
TCGA-E2-A1LE-01	BRCA	407	506	0	0
TCGA-E2-A1LG-01	BRCA	1274	2581	0	4
TCGA-E2-A1LH-01	BRCA	813	1093	0	1
TCGA-E2-A1LI-01	BRCA	520	934	0	0
TCGA-E2-A1LK-01	BRCA	620	2029	0	1
TCGA-E2-A1LL-01	BRCA	1659	1437	0	0
TCGA-E2-A1LS-01	BRCA	0	2510	0	1
TCGA-E2-A2P5-01	BRCA	110	349	0	0
TCGA-E2-A2P6-01	BRCA	153	610	0	2
TCGA-E2-A3DX-01	BRCA	0	231	0	0
TCGA-E2-A56Z-01	BRCA	414	671	0	1
TCGA-E2-A570-01	BRCA	4	372	0	3
TCGA-E2-A573-01	BRCA	1	640	0	3
TCGA-E2-A574-01	BRCA	890	3282	1	5
TCGA-E2-A576-01	BRCA	179	2219	0	3
TCGA-E2-A9RU-01	BRCA	846	1498	0	5
TCGA-E9-A1N3-01	BRCA	105	680	0	2
TCGA-E9-A1N4-01	BRCA	17	417	0	1
TCGA-E9-A1N5-01	BRCA	960	171	0	5
TCGA-E9-A1N6-01	BRCA	608	253	0	0
TCGA-E9-A1N8-01	BRCA	2	1479	0	2
TCGA-E9-A1N9-01	BRCA	1792	547	0	2
TCGA-E9-A1NA-01	BRCA	1027	529	1	2
TCGA-E9-A1NC-01	BRCA	80	924	0	2
TCGA-E9-A1ND-01	BRCA	801	721	0	4
TCGA-E9-A1NE-01	BRCA	413	138	0	1
TCGA-E9-A1NF-01	BRCA	848	374	0	3
TCGA-E9-A1NG-01	BRCA	0	318	0	2
TCGA-E9-A1NH-01	BRCA	0	95	0	2
TCGA-E9-A1NI-01	BRCA	596	161	0	4
TCGA-E9-A1QZ-01	BRCA	66	216	0	0
TCGA-E9-A1R0-01	BRCA	855	222	0	2
TCGA-E9-A1R2-01	BRCA	42	202	0	1
TCGA-E9-A1R3-01	BRCA	559	413	0	2
TCGA-E9-A1R4-01	BRCA	879	434	0	2
TCGA-E9-A1R5-01	BRCA	5	484	0	3
TCGA-E9-A1R6-01	BRCA	624	371	0	2
TCGA-E9-A1R7-01	BRCA	58	1651	0	1
TCGA-E9-A1RA-01	BRCA	2	96	0	2
TCGA-E9-A1RB-01	BRCA	283	434	0	1
TCGA-E9-A1RC-01	BRCA	193	720	0	3
TCGA-E9-A1RD-01	BRCA	4	163	0	3
TCGA-E9-A1RE-01	BRCA	2	814	0	1
TCGA-E9-A1RF-01	BRCA	1452	313	0	4
TCGA-E9-A1RG-01	BRCA	212	1404	0	1
TCGA-E9-A1RH-01	BRCA	356	1822	0	3
TCGA-E9-A1RI-01	BRCA	1064	139	0	1
TCGA-E9-A226-01	BRCA	517	1559	0	3
TCGA-E9-A227-01	BRCA	10	157	0	2
TCGA-E9-A228-01	BRCA	388	632	0	3
TCGA-E9-A229-01	BRCA	317	53	0	1
TCGA-E9-A22A-01	BRCA	12	311	0	0
TCGA-E9-A22B-01	BRCA	569	337	0	1
TCGA-E9-A22D-01	BRCA	1310	416	1	1
TCGA-E9-A22E-01	BRCA	1175	496	0	4
TCGA-E9-A22G-01	BRCA	1113	2169	0	1
TCGA-E9-A22H-01	BRCA	0	355	0	2
TCGA-E9-A243-01	BRCA	296	1217	0	2
TCGA-E9-A244-01	BRCA	514	1231	0	3
TCGA-E9-A245-01	BRCA	18	1099	0	0
TCGA-E9-A247-01	BRCA	647	567	0	1
TCGA-E9-A248-01	BRCA	0	826	0	2
TCGA-E9-A249-01	BRCA	1189	320	0	1
TCGA-E9-A24A-01	BRCA	0	339	0	0
TCGA-E9-A295-01	BRCA	452	299	0	3
TCGA-E9-A2JS-01	BRCA	391	462	0	0
TCGA-E9-A2JT-01	BRCA	51	957	0	2
TCGA-E9-A3HO-01	BRCA	95	1047	0	4
TCGA-E9-A3Q9-01	BRCA	0	598	0	0
TCGA-E9-A3QA-01	BRCA	791	872	0	2
TCGA-E9-A3X8-01	BRCA	7	2944	0	3
TCGA-E9-A54X-01	BRCA	0	1704	0	0
TCGA-E9-A54Y-01	BRCA	584	4649	0	4
TCGA-E9-A5FK-01	BRCA	0	1007	0	1
TCGA-E9-A5FL-01	BRCA	378	2547	0	6
TCGA-E9-A5UO-01	BRCA	877	1852	1	3
TCGA-E9-A5UP-01	BRCA	10	2046	0	0
TCGA-E9-A6HE-01	BRCA	14	908	0	2
TCGA-EW-A1IW-01	BRCA	255	190	1	2
TCGA-EW-A1IX-01	BRCA	104	148	0	1
TCGA-EW-A1IY-01	BRCA	469	1509	0	5
TCGA-EW-A1IZ-01	BRCA	117	366	0	8
TCGA-EW-A1J1-01	BRCA	386	578	0	3
TCGA-EW-A1J2-01	BRCA	0	54	0	2
TCGA-EW-A1J3-01	BRCA	901	775	2	1
TCGA-EW-A1J5-01	BRCA	35	274	0	7
TCGA-EW-A1J6-01	BRCA	107	1661	0	1
TCGA-EW-A1OV-01	BRCA	128	364	0	2
TCGA-EW-A1OW-01	BRCA	397	525	0	0
TCGA-EW-A1OX-01	BRCA	870	1809	0	1
TCGA-EW-A1OY-01	BRCA	92	187	0	4
TCGA-EW-A1OZ-01	BRCA	990	634	1	3
TCGA-EW-A1P0-01	BRCA	139	758	1	1
TCGA-EW-A1P1-01	BRCA	419	442	0	1
TCGA-EW-A1P3-01	BRCA	1218	219	0	4
TCGA-EW-A1P4-01	BRCA	1462	1043	0	1
TCGA-EW-A1P5-01	BRCA	597	392	0	3
TCGA-EW-A1P6-01	BRCA	0	280	0	1
TCGA-EW-A1P7-01	BRCA	361	553	0	0
TCGA-EW-A1P8-01	BRCA	229	713	0	2
TCGA-EW-A1PA-01	BRCA	705	365	0	2
TCGA-EW-A1PB-01	BRCA	1269	1802	1	4
TCGA-EW-A1PC-01	BRCA	223	837	0	0
TCGA-EW-A1PD-01	BRCA	930	201	0	5
TCGA-EW-A1PE-01	BRCA	1246	250	0	8
TCGA-EW-A1PF-01	BRCA	1003	149	0	0
TCGA-EW-A1PG-01	BRCA	475	430	0	1
TCGA-EW-A1PH-01	BRCA	3	1203	0	2
TCGA-EW-A2FR-01	BRCA	390	373	0	4
TCGA-EW-A2FS-01	BRCA	642	714	0	1
TCGA-EW-A2FV-01	BRCA	268	213	0	111
TCGA-EW-A2FW-01	BRCA	234	486	0	1
TCGA-EW-A3E8-01	BRCA	29	191	2	0
TCGA-EW-A3U0-01	BRCA	380	868	0	0
TCGA-EW-A423-01	BRCA	80	1219	0	3
TCGA-EW-A424-01	BRCA	6	310	0	0
TCGA-EW-A6S9-01	BRCA	3010	337	3	1
TCGA-EW-A6SA-01	BRCA	320	1669	0	4
TCGA-EW-A6SB-01	BRCA	67	1638	0	3
TCGA-EW-A6SC-01	BRCA	246	166	0	2
TCGA-EW-A6SD-01	BRCA	1346	696	0	1
TCGA-GI-A2C8-01	BRCA	1649	640	0	2
TCGA-GI-A2C9-01	BRCA	410	656	2	0
TCGA-GM-A2D9-01	BRCA	81	364	0	13
TCGA-GM-A2DA-01	BRCA	460	604	0	0
TCGA-GM-A2DB-01	BRCA	146	1476	0	6
TCGA-GM-A2DC-01	BRCA	30	1229	0	0
TCGA-GM-A2DD-01	BRCA	365	638	0	4
TCGA-GM-A2DF-01	BRCA	192	907	0	2
TCGA-GM-A2DH-01	BRCA	710	474	0	5
TCGA-GM-A2DI-01	BRCA	50	232	0	2
TCGA-GM-A2DK-01	BRCA	595	560	0	1
TCGA-GM-A2DL-01	BRCA	227	159	0	3
TCGA-GM-A2DM-01	BRCA	154	408	0	0
TCGA-GM-A2DN-01	BRCA	0	83	0	1
TCGA-GM-A2DO-01	BRCA	99	1097	0	3
TCGA-GM-A3NW-01	BRCA	221	351	0	3
TCGA-GM-A3NY-01	BRCA	0	962	0	0
TCGA-GM-A3XG-01	BRCA	0	549	0	0
TCGA-GM-A3XL-01	BRCA	1843	1440	0	2
TCGA-GM-A3XN-01	BRCA	3	194	0	0
TCGA-GM-A4E0-01	BRCA	3	1020	0	3
TCGA-GM-A5PV-01	BRCA	483	271	0	6
TCGA-GM-A5PX-01	BRCA	3	437	0	3
TCGA-HN-A2NL-01	BRCA	9	1950	0	2
TCGA-HN-A2OB-01	BRCA	48	212	0	3
TCGA-JL-A3YW-01	BRCA	326	552	0	0
TCGA-JL-A3YX-01	BRCA	907	243	0	6
TCGA-LD-A66U-01	BRCA	10	588	0	2
TCGA-LD-A74U-01	BRCA	3	119	0	12
TCGA-LD-A7W5-01	BRCA	272	601	1	2
TCGA-LD-A7W6-01	BRCA	324	225	0	2
TCGA-LD-A9QF-01	BRCA	276	399	1	0
TCGA-LL-A440-01	BRCA	172	523	0	0
TCGA-LL-A441-01	BRCA	111	808	0	0
TCGA-LL-A442-01	BRCA	176	1023	0	0
TCGA-LL-A50Y-01	BRCA	1	1185	0	4
TCGA-LL-A5YL-01	BRCA	0	1364	0	2
TCGA-LL-A5YM-01	BRCA	1433	3776	0	2
TCGA-LL-A5YN-01	BRCA	1066	1333	0	2
TCGA-LL-A5YO-01	BRCA	0	737	0	2
TCGA-LL-A5YP-01	BRCA	1395	592	0	3
TCGA-LL-A6FP-01	BRCA	2278	2952	0	4
TCGA-LL-A6FQ-01	BRCA	319	2514	0	2
TCGA-LL-A6FR-01	BRCA	404	3561	0	2
TCGA-LL-A73Y-01	BRCA	53	710	0	4
TCGA-LL-A73Z-01	BRCA	447	163	0	2
TCGA-LL-A740-01	BRCA	147	691	0	6
TCGA-LL-A7SZ-01	BRCA	82	2701	0	4
TCGA-LL-A7T0-01	BRCA	1155	618	0	3
TCGA-LL-A8F5-01	BRCA	2075	1694	0	6
TCGA-LL-A9Q3-01	BRCA	217	1623	0	4
TCGA-LQ-A4E4-01	BRCA	598	639	0	0
TCGA-MS-A51U-01	BRCA	96	184	0	0
TCGA-OK-A5Q2-01	BRCA	124	82	0	2
TCGA-OL-A5D6-01	BRCA	246	670	0	4
TCGA-OL-A5D7-01	BRCA	271	2358	0	3
TCGA-OL-A5D8-01	BRCA	472	653	0	3
TCGA-OL-A5DA-01	BRCA	133	273	0	2
TCGA-OL-A5RU-01	BRCA	233	149	0	1
TCGA-OL-A5RV-01	BRCA	2	133	0	2
TCGA-OL-A5RW-01	BRCA	1115	2557	0	5
TCGA-OL-A5RX-01	BRCA	1	116	0	5
TCGA-OL-A5RY-01	BRCA	181	351	0	1
TCGA-OL-A5RZ-01	BRCA	0	1843	0	2
TCGA-OL-A5S0-01	BRCA	159	1262	0	1
TCGA-OL-A66H-01	BRCA	120	284	0	2
TCGA-OL-A66I-01	BRCA	1564	850	0	1
TCGA-OL-A66J-01	BRCA	196	355	0	0
TCGA-OL-A66K-01	BRCA	1397	296	0	2
TCGA-OL-A66L-01	BRCA	3	2191	0	3
TCGA-OL-A66N-01	BRCA	1191	1232	0	3
TCGA-OL-A66O-01	BRCA	137	2028	0	4
TCGA-OL-A66P-01	BRCA	303	2166	0	2
TCGA-OL-A6VO-01	BRCA	334	1084	0	1
TCGA-OL-A6VQ-01	BRCA	0	197	0	5
TCGA-OL-A6VR-01	BRCA	0	501	0	0
TCGA-OL-A97C-01	BRCA	628	889	0	5
TCGA-PE-A5DC-01	BRCA	147	584	0	1
TCGA-PE-A5DD-01	BRCA	111	493	0	3
TCGA-PE-A5DE-01	BRCA	1	171	0	17
TCGA-PL-A8LV-01	BRCA	290	1186	0	4
TCGA-PL-A8LX-01	BRCA	246	1205	0	2
TCGA-PL-A8LY-01	BRCA	2	560	0	0
TCGA-PL-A8LZ-01	BRCA	263	663	0	2
TCGA-S3-A6ZF-01	BRCA	156	279	0	1
TCGA-S3-A6ZG-01	BRCA	1121	278	0	4
TCGA-S3-A6ZH-01	BRCA	0	550	0	1
TCGA-S3-AA0Z-01	BRCA	1	1578	0	3
TCGA-S3-AA10-01	BRCA	818	870	0	6
TCGA-S3-AA11-01	BRCA	613	325	0	6
TCGA-S3-AA12-01	BRCA	0	1063	0	2
TCGA-S3-AA14-01	BRCA	361	330	0	2
TCGA-S3-AA15-01	BRCA	141	561	0	1
TCGA-S3-AA17-01	BRCA	0	468	0	3
TCGA-UL-AAZ6-01	BRCA	1442	1357	0	5
TCGA-UU-A93S-01	BRCA	368	2135	0	5
TCGA-V7-A7HQ-01	BRCA	647	3721	0	2
TCGA-W8-A86G-01	BRCA	3	529	0	1
TCGA-WT-AB41-01	BRCA	65	3158	0	3
TCGA-WT-AB44-01	BRCA	1191	1699	0	4
TCGA-XX-A899-01	BRCA	12	175	0	3
TCGA-XX-A89A-01	BRCA	427	381	0	4
TCGA-Z7-A8R5-01	BRCA	0	675	0	2
TCGA-Z7-A8R6-01	BRCA	46	312	0	3
TCGA-2W-A8YY-01	CESC	256	605	0	234
TCGA-4J-AA1J-01	CESC	431	288	0	4
TCGA-BI-A0VR-01	CESC	738	75	0	1
TCGA-BI-A0VS-01	CESC	38	738	0	3
TCGA-BI-A20A-01	CESC	233	157	0	1
TCGA-C5-A0TN-01	CESC	4	781	0	0
TCGA-C5-A1BE-01	CESC	940	183	0	2
TCGA-C5-A1BF-01	CESC	289	572	0	4
TCGA-C5-A1BI-01	CESC	92	123	0	4
TCGA-C5-A1BJ-01	CESC	1091	97	0	3
TCGA-C5-A1BK-01	CESC	341	182	0	0
TCGA-C5-A1BL-01	CESC	586	386	0	3
TCGA-C5-A1BM-01	CESC	1	454	0	9
TCGA-C5-A1BN-01	CESC	287	893	0	1
TCGA-C5-A1BQ-01	CESC	162	287	0	0
TCGA-C5-A1M5-01	CESC	50	149	0	1
TCGA-C5-A1M6-01	CESC	137	814	0	3
TCGA-C5-A1M7-01	CESC	0	321	0	0
TCGA-C5-A1M8-01	CESC	30	750	0	0
TCGA-C5-A1M9-01	CESC	20	426	0	4
TCGA-C5-A1ME-01	CESC	115	1105	0	1
TCGA-C5-A1MF-01	CESC	107	2547	0	2
TCGA-C5-A1MH-01	CESC	1	100	0	11
TCGA-C5-A1MI-01	CESC	159	781	0	3
TCGA-C5-A1MJ-01	CESC	535	378	1	2
TCGA-C5-A1MK-01	CESC	141	188	0	7
TCGA-C5-A1ML-01	CESC	305	481	0	4
TCGA-C5-A1MN-01	CESC	69	965	0	8
TCGA-C5-A1MP-01	CESC	1	311	0	2
TCGA-C5-A1MQ-01	CESC	0	1289	0	0
TCGA-C5-A2LS-01	CESC	497	922	0	2
TCGA-C5-A2LT-01	CESC	23	761	0	2
TCGA-C5-A2LV-01	CESC	386	1046	0	0
TCGA-C5-A2LX-01	CESC	276	1021	0	2
TCGA-C5-A2LY-01	CESC	142	503	0	2
TCGA-C5-A2LZ-01	CESC	0	82	0	0
TCGA-C5-A2M1-01	CESC	133	443	0	3
TCGA-C5-A2M2-01	CESC	15	807	0	4
TCGA-C5-A3HD-01	CESC	773	642	0	0
TCGA-C5-A3HE-01	CESC	275	389	0	0
TCGA-C5-A3HF-01	CESC	392	158	0	2
TCGA-C5-A3HL-01	CESC	560	230	0	0
TCGA-C5-A7CG-01	CESC	0	290	0	3
TCGA-C5-A7CH-01	CESC	625	354	0	2
TCGA-C5-A7CJ-01	CESC	207	183	2	2
TCGA-C5-A7CK-01	CESC	651	328	0	4
TCGA-C5-A7CL-01	CESC	54	425	0	5
TCGA-C5-A7CM-01	CESC	77	893	0	1
TCGA-C5-A7CO-01	CESC	20	321	0	7
TCGA-C5-A7UC-01	CESC	226	1056	0	4
TCGA-C5-A7UE-01	CESC	589	584	0	6
TCGA-C5-A7UH-01	CESC	103	652	0	12
TCGA-C5-A7UI-01	CESC	388	1243	0	2
TCGA-C5-A7X3-01	CESC	300	495	0	5
TCGA-C5-A7X5-01	CESC	1486	818	2	14
TCGA-C5-A7X8-01	CESC	73	668	0	2
TCGA-C5-A7XC-01	CESC	341	156	0	1
TCGA-C5-A8XH-01	CESC	816	346	0	9
TCGA-C5-A8XI-01	CESC	484	122	0	2
TCGA-C5-A8XJ-01	CESC	94	524	0	14
TCGA-C5-A8XK-01	CESC	71	297	0	8
TCGA-C5-A8YQ-01	CESC	47	1308	0	5
TCGA-C5-A8YR-01	CESC	113	1089	0	11
TCGA-C5-A8YT-01	CESC	22	1115	0	1
TCGA-C5-A8ZZ-01	CESC	332	431	0	7
TCGA-C5-A907-01	CESC	213	570	0	1
TCGA-DG-A2KH-01	CESC	5	672	0	0
TCGA-DG-A2KJ-01	CESC	313	5402	0	4
TCGA-DG-A2KK-01	CESC	379	359	0	11
TCGA-DG-A2KL-01	CESC	108	255	0	2
TCGA-DG-A2KM-01	CESC	34	818	0	4
TCGA-DR-A0ZL-01	CESC	311	481	0	0
TCGA-DR-A0ZM-01	CESC	24	887	0	30
TCGA-DS-A0VK-01	CESC	1213	407	0	4
TCGA-DS-A0VL-01	CESC	15	113	0	1
TCGA-DS-A0VM-01	CESC	206	339	0	6
TCGA-DS-A0VN-01	CESC	22	275	0	5
TCGA-DS-A1OA-01	CESC	0	134	0	1
TCGA-DS-A3LQ-01	CESC	223	875	2	0
TCGA-DS-A5RQ-01	CESC	29	203	0	3
TCGA-DS-A7WF-01	CESC	400	658	0	2
TCGA-DS-A7WH-01	CESC	177	1544	0	4
TCGA-DS-A7WI-01	CESC	970	602	0	1
TCGA-EA-A1QS-01	CESC	8	912	0	3
TCGA-EA-A1QT-01	CESC	456	614	0	4
TCGA-EA-A3HQ-01	CESC	692	324	0	5
TCGA-EA-A3HR-01	CESC	680	504	0	1
TCGA-EA-A3HS-01	CESC	769	256	0	19
TCGA-EA-A3HT-01	CESC	2	102	0	3
TCGA-EA-A3HU-01	CESC	0	384	0	25
TCGA-EA-A3QD-01	CESC	1	241	0	0
TCGA-EA-A3QE-01	CESC	106	346	0	6
TCGA-EA-A3Y4-01	CESC	6	857	0	2
TCGA-EA-A410-01	CESC	60	1268	0	74
TCGA-EA-A411-01	CESC	2	190	0	0
TCGA-EA-A439-01	CESC	42	517	0	2
TCGA-EA-A43B-01	CESC	132	851	0	6
TCGA-EA-A44S-01	CESC	307	418	0	0
TCGA-EA-A4BA-01	CESC	1	1528	0	0
TCGA-EA-A50E-01	CESC	1396	287	0	0
TCGA-EA-A556-01	CESC	1761	1081	0	0
TCGA-EA-A5FO-01	CESC	228	813	0	11
TCGA-EA-A5O9-01	CESC	761	585	0	4
TCGA-EA-A5ZD-01	CESC	75	238	0	2
TCGA-EA-A5ZE-01	CESC	15	228	0	2
TCGA-EA-A5ZF-01	CESC	2037	563	0	1
TCGA-EA-A6QX-01	CESC	4	252	0	5
TCGA-EA-A78R-01	CESC	4	373	0	2
TCGA-EA-A97N-01	CESC	4	415	0	1
TCGA-EK-A2GZ-01	CESC	33	759	0	3
TCGA-EK-A2H0-01	CESC	151	501	0	3
TCGA-EK-A2H1-01	CESC	196	500	0	2
TCGA-EK-A2IP-01	CESC	1039	724	0	1
TCGA-EK-A2PG-01	CESC	1088	1146	0	11
TCGA-EK-A2PI-01	CESC	763	564	0	4
TCGA-EK-A2PK-01	CESC	0	732	0	1
TCGA-EK-A2PL-01	CESC	604	380	0	3
TCGA-EK-A2PM-01	CESC	1015	1664	0	8
TCGA-EK-A2R7-01	CESC	191	408	0	2
TCGA-EK-A2R8-01	CESC	453	453	0	8
TCGA-EK-A2R9-01	CESC	43	542	0	2
TCGA-EK-A2RA-01	CESC	186	412	1	6
TCGA-EK-A2RB-01	CESC	2	755	0	3
TCGA-EK-A2RC-01	CESC	5	200	0	5
TCGA-EK-A2RD-01	CESC	2	0	0	3
TCGA-EK-A2RE-01	CESC	9	625	0	0
TCGA-EK-A2RJ-01	CESC	303	1314	0	6
TCGA-EK-A2RK-01	CESC	0	967	0	13
TCGA-EK-A2RL-01	CESC	14	538	0	2
TCGA-EK-A2RM-01	CESC	695	673	0	3
TCGA-EK-A2RN-01	CESC	1	1831	0	5
TCGA-EK-A2RO-01	CESC	960	643	0	4
TCGA-EK-A3GJ-01	CESC	9	553	1	4
TCGA-EK-A3GK-01	CESC	7	587	0	34
TCGA-EK-A3GM-01	CESC	279	1610	0	12
TCGA-EK-A3GN-01	CESC	44	768	0	2
TCGA-EX-A1H5-01	CESC	35	289	0	2
TCGA-EX-A1H6-01	CESC	2	962	0	3
TCGA-EX-A3L1-01	CESC	64	557	0	2
TCGA-EX-A69L-01	CESC	9	202	0	5
TCGA-EX-A69M-01	CESC	32	434	0	2
TCGA-EX-A8YF-01	CESC	1	634	0	2
TCGA-FU-A23K-01	CESC	63	2019	0	3
TCGA-FU-A23L-01	CESC	525	318	0	2
TCGA-FU-A2QG-01	CESC	16	491	0	2
TCGA-FU-A3EO-01	CESC	7	2566	0	1
TCGA-FU-A3HY-01	CESC	44	483	0	8
TCGA-FU-A3HZ-01	CESC	18	1546	0	54
TCGA-FU-A3NI-01	CESC	1407	396	0	2
TCGA-FU-A3TQ-01	CESC	152	430	0	5
TCGA-FU-A3TX-01	CESC	3	930	0	1
TCGA-FU-A3WB-01	CESC	1	141	0	3
TCGA-FU-A3YQ-01	CESC	1	159	0	1
TCGA-FU-A40J-01	CESC	472	394	0	7
TCGA-FU-A57G-01	CESC	3	1263	0	0
TCGA-FU-A5XV-01	CESC	243	394	0	3
TCGA-FU-A770-01	CESC	200	576	0	5
TCGA-GH-A9DA-01	CESC	24	607	0	5
TCGA-HG-A2PA-01	CESC	258	259	0	3
TCGA-HG-A9SC-01	CESC	86	0	0	5
TCGA-HM-A3JJ-01	CESC	66	77	0	2
TCGA-HM-A3JK-01	CESC	9	320	1	2
TCGA-HM-A4S6-01	CESC	0	310	0	0
TCGA-HM-A6W2-01	CESC	42	1684	0	4
TCGA-IR-A3L7-01	CESC	0	390	0	1
TCGA-IR-A3LA-01	CESC	698	1523	0	25
TCGA-IR-A3LB-01	CESC	165	708	0	2
TCGA-IR-A3LC-01	CESC	2	397	0	0
TCGA-IR-A3LF-01	CESC	0	445	0	4
TCGA-IR-A3LH-01	CESC	304	463	1	13
TCGA-IR-A3LI-01	CESC	0	1499	0	9
TCGA-IR-A3LK-01	CESC	98	525	0	33
TCGA-IR-A3LL-01	CESC	613	537	0	7
TCGA-JW-A5VG-01	CESC	52	460	0	1
TCGA-JW-A5VH-01	CESC	2	1354	0	9
TCGA-JW-A5VI-01	CESC	648	399	0	3
TCGA-JW-A5VJ-01	CESC	726	704	0	7
TCGA-JW-A5VK-01	CESC	62	1449	0	3
TCGA-JW-A5VL-01	CESC	84	552	0	47
TCGA-JW-A69B-01	CESC	30	947	0	1
TCGA-JW-A852-01	CESC	583	2206	0	5
TCGA-JW-AAVH-01	CESC	739	416	0	7
TCGA-JX-A3PZ-01	CESC	338	507	0	3
TCGA-JX-A3Q0-01	CESC	24	195	0	24
TCGA-JX-A3Q8-01	CESC	397	1077	0	0
TCGA-JX-A5QV-01	CESC	8	491	0	2
TCGA-LP-A4AU-01	CESC	1	292	0	1
TCGA-LP-A4AV-01	CESC	45	3067	0	7
TCGA-LP-A4AW-01	CESC	474	410	0	5
TCGA-LP-A4AX-01	CESC	60	528	1	2
TCGA-LP-A5U2-01	CESC	417	1263	0	5
TCGA-LP-A5U3-01	CESC	36	391	0	2
TCGA-LP-A7HU-01	CESC	118	701	0	4
TCGA-MA-AA3W-01	CESC	274	199	0	2
TCGA-MA-AA3X-01	CESC	7	701	1	5
TCGA-MA-AA3Y-01	CESC	4	475	0	6
TCGA-MA-AA3Z-01	CESC	687	366	0	3
TCGA-MA-AA41-01	CESC	1807	611	0	15
TCGA-MA-AA42-01	CESC	155	638	0	12
TCGA-MA-AA43-01	CESC	16	638	0	4
TCGA-MU-A51Y-01	CESC	74	139	0	0
TCGA-MU-A5YI-01	CESC	110	439	0	2
TCGA-MU-A8JM-01	CESC	1	558	0	5
TCGA-MY-A5BD-01	CESC	694	914	0	0
TCGA-MY-A5BE-01	CESC	96	639	0	0
TCGA-MY-A5BF-01	CESC	375	702	0	0
TCGA-MY-A913-01	CESC	710	400	0	4
TCGA-PN-A8MA-01	CESC	22	988	2	1
TCGA-Q1-A5R1-01	CESC	653	349	0	4
TCGA-Q1-A5R2-01	CESC	1204	509	0	13
TCGA-Q1-A5R3-01	CESC	28	3390	0	4
TCGA-Q1-A6DT-01	CESC	413	727	0	1
TCGA-Q1-A6DV-01	CESC	152	637	0	4
TCGA-Q1-A6DW-01	CESC	2	385	0	5
TCGA-Q1-A73O-01	CESC	192	243	0	35
TCGA-Q1-A73P-01	CESC	0	409	0	6
TCGA-Q1-A73Q-01	CESC	78	527	0	3
TCGA-Q1-A73R-01	CESC	133	898	1	3
TCGA-Q1-A73S-01	CESC	536	1447	0	2
TCGA-R2-A69V-01	CESC	300	577	0	3
TCGA-RA-A741-01	CESC	377	294	1	0
TCGA-UC-A7PD-01	CESC	312	224	0	1
TCGA-UC-A7PF-01	CESC	810	197	0	7
TCGA-UC-A7PG-01	CESC	376	264	0	5
TCGA-UC-A7PI-01	CESC	746	420	0	3
TCGA-VS-A8EB-01	CESC	613	430	0	0
TCGA-VS-A8EC-01	CESC	1937	1347	0	2
TCGA-VS-A8EG-01	CESC	27	96	0	2
TCGA-VS-A8EH-01	CESC	470	553	0	2
TCGA-VS-A8EI-01	CESC	348	366	0	3
TCGA-VS-A8EJ-01	CESC	497	1598	1	2
TCGA-VS-A8EL-01	CESC	9	391	0	14
TCGA-VS-A8Q8-01	CESC	47	375	0	3
TCGA-VS-A8Q9-01	CESC	335	901	0	7
TCGA-VS-A8QA-01	CESC	3	1027	0	6
TCGA-VS-A8QC-01	CESC	1132	183	0	3
TCGA-VS-A8QF-01	CESC	1260	219	0	0
TCGA-VS-A8QH-01	CESC	23	1527	0	7
TCGA-VS-A8QM-01	CESC	28	191	0	2
TCGA-VS-A94W-01	CESC	47	466	0	2
TCGA-VS-A94X-01	CESC	4	656	0	5
TCGA-VS-A94Y-01	CESC	280	709	0	1
TCGA-VS-A94Z-01	CESC	0	200	0	26
TCGA-VS-A950-01	CESC	932	259	0	3
TCGA-VS-A952-01	CESC	534	1053	0	6
TCGA-VS-A953-01	CESC	484	1063	0	8
TCGA-VS-A954-01	CESC	58	564	0	2
TCGA-VS-A957-01	CESC	428	444	0	2
TCGA-VS-A958-01	CESC	10	468	0	25
TCGA-VS-A959-01	CESC	1	260	0	8
TCGA-VS-A9U5-01	CESC	693	484	0	1
TCGA-VS-A9U6-01	CESC	42	580	0	9
TCGA-VS-A9U7-01	CESC	163	242	0	4
TCGA-VS-A9UA-01	CESC	47	0	0	6
TCGA-VS-A9UB-01	CESC	25	504	0	5
TCGA-VS-A9UC-01	CESC	674	741	0	8
TCGA-VS-A9UD-01	CESC	217	967	1	10
TCGA-VS-A9UH-01	CESC	270	367	0	12
TCGA-VS-A9UI-01	CESC	0	405	0	3
TCGA-VS-A9UJ-01	CESC	24	998	0	22
TCGA-VS-A9UL-01	CESC	21	1486	0	1
TCGA-VS-A9UM-01	CESC	601	259	0	4
TCGA-VS-A9UO-01	CESC	541	1335	0	1
TCGA-VS-A9UP-01	CESC	1177	1397	0	4
TCGA-VS-A9UQ-01	CESC	550	605	0	4
TCGA-VS-A9UR-01	CESC	6	793	0	3
TCGA-VS-A9UT-01	CESC	196	2031	0	4
TCGA-VS-A9UU-01	CESC	77	693	0	1
TCGA-VS-A9UV-01	CESC	0	356	0	8
TCGA-VS-A9UY-01	CESC	204	378	0	4
TCGA-VS-A9UZ-01	CESC	0	653	0	6
TCGA-VS-A9V0-01	CESC	126	1207	0	3
TCGA-VS-A9V1-01	CESC	4	789	0	2
TCGA-VS-A9V2-01	CESC	38	129	0	1
TCGA-VS-A9V3-01	CESC	118	376	0	9
TCGA-VS-A9V4-01	CESC	490	1730	0	5
TCGA-VS-A9V5-01	CESC	80	751	0	5
TCGA-VS-AA62-01	CESC	124	226	0	2
TCGA-WL-A834-01	CESC	795	703	2	1
TCGA-XS-A8TJ-01	CESC	227	231	0	2
TCGA-ZJ-A8QO-01	CESC	149	888	0	1
TCGA-ZJ-A8QQ-01	CESC	0	381	0	0
TCGA-ZJ-A8QR-01	CESC	38	413	0	3
TCGA-ZJ-AAX4-01	CESC	224	256	0	1
TCGA-ZJ-AAX8-01	CESC	1	135	0	2
TCGA-ZJ-AAXA-01	CESC	178	386	0	0
TCGA-ZJ-AAXB-01	CESC	396	1263	0	2
TCGA-ZJ-AAXD-01	CESC	738	243	0	1
TCGA-ZJ-AAXF-01	CESC	0	229	0	1
TCGA-ZJ-AAXI-01	CESC	3	1015	0	5
TCGA-ZJ-AAXJ-01	CESC	279	1799	0	2
TCGA-ZJ-AAXN-01	CESC	3569	390	0	2
TCGA-ZJ-AAXT-01	CESC	1020	389	1	7
TCGA-ZJ-AAXU-01	CESC	917	213	0	13
TCGA-ZJ-AB0H-01	CESC	32	215	0	2
TCGA-ZJ-AB0I-01	CESC	28	567	0	5
TCGA-ZX-AA5X-01	CESC	719	209	0	1
TCGA-3X-AAV9-01	CHOL	37	465	0	3
TCGA-3X-AAVA-01	CHOL	16	62	1	1
TCGA-3X-AAVB-01	CHOL	287	488	0	3
TCGA-3X-AAVC-01	CHOL	274	659	0	2
TCGA-3X-AAVE-01	CHOL	617	81	0	0
TCGA-4G-AAZO-01	CHOL	576	169	0	3
TCGA-4G-AAZT-01	CHOL	1	665	0	6
TCGA-W5-AA2G-01	CHOL	65	119	0	2
TCGA-W5-AA2H-01	CHOL	4	1827	0	1
TCGA-W5-AA2I-01	CHOL	209	380	0	3
TCGA-W5-AA2O-01	CHOL	495	285	0	4
TCGA-W5-AA2Q-01	CHOL	722	266	1	1
TCGA-W5-AA2R-01	CHOL	0	149	0	0
TCGA-W5-AA2T-01	CHOL	258	189	0	1
TCGA-W5-AA2U-01	CHOL	394	123	0	4
TCGA-W5-AA2W-01	CHOL	823	272	1	2
TCGA-W5-AA2X-01	CHOL	421	733	0	4
TCGA-W5-AA2Z-01	CHOL	0	99	2	0
TCGA-W5-AA30-01	CHOL	121	142	0	3
TCGA-W5-AA31-01	CHOL	144	231	0	3
TCGA-W5-AA33-01	CHOL	30	138	0	0
TCGA-W5-AA34-01	CHOL	2	89	0	2
TCGA-W5-AA36-01	CHOL	710	283	0	3
TCGA-W5-AA38-01	CHOL	9	236	0	1
TCGA-W5-AA39-01	CHOL	3	870	0	24
TCGA-W6-AA0S-01	CHOL	2	280	0	3
TCGA-WD-A7RX-01	CHOL	1257	107	0	1
TCGA-YR-A95A-01	CHOL	522	104	0	4
TCGA-ZD-A8I3-01	CHOL	46	66	0	3
TCGA-ZH-A8Y1-01	CHOL	0	110	1	5
TCGA-ZH-A8Y2-01	CHOL	102	196	0	4
TCGA-ZH-A8Y4-01	CHOL	52	222	0	5
TCGA-ZH-A8Y5-01	CHOL	605	249	1	1
TCGA-ZH-A8Y6-01	CHOL	73	763	0	1
TCGA-ZH-A8Y8-01	CHOL	0	133	0	5
TCGA-ZU-A8S4-01	CHOL	7	559	0	4
TCGA-3L-AA1B-01	COADREAD	32	274	0	0
TCGA-4N-A93T-01	COADREAD	38	1160	0	0
TCGA-4T-AA8H-01	COADREAD	2	685	0	0
TCGA-5M-AAT4-01	COADREAD	135	219	0	0
TCGA-5M-AAT5-01	COADREAD	866	328	0	0
TCGA-5M-AAT6-01	COADREAD	554	821	0	0
TCGA-5M-AATA-01	COADREAD	32	400	0	0
TCGA-5M-AATE-01	COADREAD	424	297	0	0
TCGA-A6-2671-01	COADREAD	86	454	0	0
TCGA-A6-2672-01	COADREAD	55	251	0	0
TCGA-A6-2674-01	COADREAD	273	740	1	0
TCGA-A6-2675-01	COADREAD	349	85	0	0
TCGA-A6-2676-01	COADREAD	170	945	0	0
TCGA-A6-2677-01	COADREAD	1500	645	0	0
TCGA-A6-2678-01	COADREAD	57	527	0	0
TCGA-A6-2679-01	COADREAD	60	6458	0	0
TCGA-A6-2680-01	COADREAD	309	102	0	0
TCGA-A6-2681-01	COADREAD	176	181	0	0
TCGA-A6-2682-01	COADREAD	2	173	0	0
TCGA-A6-2683-01	COADREAD	3	3644	0	0
TCGA-A6-2684-01	COADREAD	21	139	0	0
TCGA-A6-2685-01	COADREAD	220	539	0	0
TCGA-A6-2686-01	COADREAD	345	1197	0	0
TCGA-A6-3807-01	COADREAD	190	288	0	0
TCGA-A6-3808-01	COADREAD	0	178	0	0
TCGA-A6-3809-01	COADREAD	6	722	0	0
TCGA-A6-3810-01	COADREAD	19	453	0	0
TCGA-A6-4105-01	COADREAD	731	104	0	0
TCGA-A6-4107-01	COADREAD	107	156	0	0
TCGA-A6-5656-01	COADREAD	7	455	0	0
TCGA-A6-5657-01	COADREAD	3	289	0	0
TCGA-A6-5659-01	COADREAD	1	284	0	0
TCGA-A6-5660-01	COADREAD	486	97	0	0
TCGA-A6-5661-01	COADREAD	534	486	0	0
TCGA-A6-5662-01	COADREAD	2	539	0	0
TCGA-A6-5664-01	COADREAD	1	283	0	0
TCGA-A6-5665-01	COADREAD	6	358	0	0
TCGA-A6-5666-01	COADREAD	5	805	0	0
TCGA-A6-5667-01	COADREAD	545	201	0	0
TCGA-A6-6137-01	COADREAD	32	59	0	0
TCGA-A6-6138-01	COADREAD	7	243	0	0
TCGA-A6-6140-01	COADREAD	478	228	0	0
TCGA-A6-6141-01	COADREAD	27	98	0	0
TCGA-A6-6142-01	COADREAD	53	370	0	0
TCGA-A6-6648-01	COADREAD	324	489	0	0
TCGA-A6-6649-01	COADREAD	38	334	0	0
TCGA-A6-6650-01	COADREAD	80	292	0	0
TCGA-A6-6651-01	COADREAD	2	1302	0	0
TCGA-A6-6652-01	COADREAD	45	690	0	0
TCGA-A6-6653-01	COADREAD	9	606	1	0
TCGA-A6-6654-01	COADREAD	220	476	1	0
TCGA-A6-6780-01	COADREAD	440	682	0	0
TCGA-A6-6781-01	COADREAD	3	955	0	0
TCGA-A6-6782-01	COADREAD	129	224	0	0
TCGA-A6-A565-01	COADREAD	176	759	0	0
TCGA-A6-A566-01	COADREAD	126	911	0	0
TCGA-A6-A567-01	COADREAD	67	507	0	0
TCGA-A6-A56B-01	COADREAD	241	988	1	0
TCGA-A6-A5ZU-01	COADREAD	482	874	0	0
TCGA-AA-3488-01	COADREAD	824	733	0	0
TCGA-AA-3489-01	COADREAD	230	731	0	0
TCGA-AA-3492-01	COADREAD	87	438	0	0
TCGA-AA-3494-01	COADREAD	310	213	0	0
TCGA-AA-3495-01	COADREAD	1093	80	0	0
TCGA-AA-3496-01	COADREAD	10	258	0	0
TCGA-AA-3502-01	COADREAD	182	648	0	0
TCGA-AA-3506-01	COADREAD	717	207	0	0
TCGA-AA-3510-01	COADREAD	8	165	0	0
TCGA-AA-3511-01	COADREAD	199	76	0	0
TCGA-AA-3514-01	COADREAD	163	3322	0	0
TCGA-AA-3517-01	COADREAD	633	602	0	0
TCGA-AA-3518-01	COADREAD	45	134	0	0
TCGA-AA-3519-01	COADREAD	478	277	0	0
TCGA-AA-3520-01	COADREAD	5	93	0	0
TCGA-AA-3521-01	COADREAD	123	211	0	0
TCGA-AA-3522-01	COADREAD	600	597	0	0
TCGA-AA-3524-01	COADREAD	1	1006	0	0
TCGA-AA-3525-01	COADREAD	68	267	0	0
[truncated: 7,963 more rows]
